# Supplementary material for: Boosting SIV-specific CD8+ T cell responses prior to ART interruption extends time to SIVmac239 rebound
Source: J Clin Invest. 2026 Jan 29;136(6):e198294. doi: 10.1172/JCI198294 (PMC12987612; doi:10.1172/JCI198294)
Supplement: Supporting data values [file jci-136-198294-s144.xlsx]

## Sheet: Fig 1
	Fig 1A - Timeline (no data)
	Fig 1B - SIV plasma viral loads
		mRNA/SIV-gag								mRNA/Ctrl
	Time post-infection (wk)	D1=37046	D2=37159	D3=37203	D4=37553	G1=36063	G2=36079	G3=36817	G4=37519	E1=36167	E2=36614	E3=36839	E4=37214	H1=36741	H2=36871	H3=37514	H4=37550
	0	15	15	15	15	15	15	15	15	15	15	15	15	15	15	15	15
	0.714286	23000	26000	17000	80000	20000	48000	180000	11000	39000	15000	17000	15000	87000	110000	300000	16000
	1	1000000	320000	330000	2200000	740000	1600000	6300000	250000	710000	330000	610000	710000	1600000	2900000	6900000	490000
	1.28571	43000000	5500000	9100000	30000000	8400000	29000000	22000000	3800000	9300000	8200000	15000000	8100000	21000000	32000000	110000000	5600000
	1.71429	37000000	2600000	11000000	3500000	2800000	12000000	5300000	3300000	740000	3300000	14000000	9400000	6200000	68000000	38000000	6000000
	2.28571	600000	71000	100000	40000	17000	310000	110000	42000	31000	20000	120000	110000	170000	5100000	450000	150000
	3	7100	1500	3100	2800	320	3700	1500	65	1200	680	1200	2100	2000	78000	10000	65
	4	290	65	290	65	40	65	65	40	65	40	65	25	1400	3600	970	40
	5	290	40	40	15	15	15	25	15	65	15	40	25	360	1100	65	25
	6	65	25	25	25	15	15	15	15	40	15	15	15	40	830	15	15
	7	15	15	15	15	15	15	15	15	15	15	15	15	25	400		25
	8	15	15	15	15	15	15	15	15	15	15	15	15	15	40	15	15
	9	15	15	15	15	15	15	40	15	15	15	15	15	15	40	15	15
	10	15	15	15	15	25	15	15	15	15	15	15	15	40	65	15	15
	11	25	15	15	15	15	15	15	15	15	15	15	15	15	25	15	15
	12	15	15	15	15	15	15	15	15	15		15	15	15	65	15	15
	14	15	15	15	15	15	15	15	15	15	15	15	15	15	40	15	15
	16	15	15	15	15	15	15	15	15	15	15	15	15	15	65	15	15
	17.8571	15	15	15	15	15	15	15	15	15	15	15	15	15	65	15	15
	20.8571	15	15	15	15	15	15	15	15	15	15	15	15	15	15	15	15
	23.8571	15	15	15	15	15	15	15	15	15	15	15	15	15	15	15	15
	26.8571	15	15	15	15	15	15	15	15	15	15	15	15	15	15	15	15
	29.8571	15	15	15	15					15	15	15	15
	32.9	15	15	15	15	15	15	15	15	15	15	15	15
	39.1	15	15	15	15	15	15	15	15	15	15	15	15
	45.1429					15	15	15	15					15	15	15	15
	48.1429	15	15	15	15					15	15	15	15
	50.7143	15	15	15	15	15	15	15	15	15	15	15	15	15	15	15	15
	54.1429	15	15	15	15	15	15	15	15	15	15	15	15	15	15	15	15
	56.8571	15	15	15	15	15	15	15	15	15	15	15	15	15	15	15	15
	58.8571	15	15	15	15	15	15	15	15	15	15	15	15	15	15	15	15
	59	15	15	15	15	15	15	15	15	15	15	15	15	15	15	15	15
	59.8571	15	25	15	15	15	15	15	15	15	15	15	15	15	15	15	15
	60.8571	15	15	15	15	15	15	15	15	15	15	15	15	15	15	15	15
	61.8571	15	15	15	15	15	15	15	15	15	15	15	15	15	15	15	15
	62	15	15	15	15	15	15	15	15	15	15	15	15	15	15	15	15
	62.8571	15	15	15	15	15	15	15	15	15	15	15	15	15	15	15	15
	63.8571	15	15	15	15	15	15	15	15	15	15	15	15	15	15	15	15
	64.8571	15	15	15	15	15	15	15	15	15	15	15	15	15	15	15	15
	65	15	15	15	15	15	15	15	15	15	15	15	15	15	15	15	15
	66.8571	15	15			15	15			15	15			15	15
	67			15	15			15	15			15	15			15	15
	73.8571	15	15	15	15	15	15	15	15	15	15	15	15	15	15	15	15
	76.8571	15	15			15	15			15	15			15	15
	77			15	15			15	15			15	15			15	15
	78.8571	15	15	15	15	15	15	15	15	15	15	15	15	15	15	15	15
	79	15	15	15	15	15	15	15	15	15	15	15	15	15	15	15	15
	80.8571	15	15			15	15			15	15			15	15
	81.1429			15	15			15	15			15	15			15	15
	94	15	15	15	15	15	15	15	15	15	15	15	15	15	15	15	15
	97.8571	15	15	15	15	15	15	15	15	15	15	15	15	15	15	15	15
	103.714	15	15	15	15					15	15	15	15
	106	15	15	15	15	15	15	15	15	15	15	15	15	15	15	15	15
	106.143	15	15	15	15	15	15	15	15	15	15	15	15	15	15	15	15
	107	15	15	15	15	15	15	15	15	15	15	15	15	15	15	15	15
	107.857	15	15	15	15	15	15			15	15	15	15	15	15
	108			15	15			15	15			15	15			15	15
	Fig 1C - Log SIV pVL at Peak					Fig 1D - Log SIV pVL AUC (0-85 dpi)
	Animal	mRNA/SIV-gag	mRNA/Control			Animal	mRNA/SIV-gag	mRNA/Control
	D1=37046	7.63347				D1=37046	31.27
	D2=37159	6.74036				D2=37159	26.94
	D3=37203	7.04139				D3=37203	28.26
	D4=37553	7.47712				D4=37553	27.39
	G1=36063	6.92428				G1=36063	25.46
	G2=36079	7.4624				G2=36079	27.96
	G3=36817	7.34242				G3=36817	28.22
	G4=37519	6.57978				G4=37519	24.54
	E1=36167		6.96848			E1=36167		27.03
	E2=36614		6.91381			E2=36614		24.25
	E3=36839		7.17609			E3=36839		27.29
	E4=37214		6.97313			E4=37214		26.66
	H1=36741		7.32222			H1=36741		31.29
	H2=36871		7.83251			H2=36871		39.33
	H3=37514		8.04139			H3=37514		31.28
	H4=37550		6.77815			H4=37550		25.69
	Fig 1E- Monocyte activation in blood (CD169 Expression on monocyte subsets)
		CD14+CD16- (Classical)			CD14+CD16+ (Intermediate)			CD14-CD16+ (Non-Classical)
	Animal	0 dpt	1 dpt	7 dpt	0 dpt	1 dpt	7 dpt	0 dpt	1 dpt	7 dpt
mRNA/SIV-gag	D1=37046	1.09	95.3	1.69	9.79	98.5	8.6	1.08	78.6	16.6
	D2=37159	1.39	98.4	1.07	7.79	99.6	3.07	1.49	75.1	1.19
	D3=37203	2.16	98.6	0.9	9.09	99.8	4.61	1.21	83.7	3.03
	D4=37553	10.8	98.5	1.74	47.4	99.7	10.1	18.8	86.5	7.3
	G1=36063	1.15	82.7	1	12.3	93.9	17.2	1.66	49.2	8.32
	G2=36079	3.41	92.4	1.08	23.3	97.3	6.13	3.2	69	1.75
	G3=36817	0.56	94.5	0.6	11.9	97.9	6.33	1.29	67.6	4.47
	G4=37519	2.05	88.9	1.19	15.7	95.9	12	2.36	70.2	1.65
mRNA/Control	E1=36167	1.84	99.3	1.74	20.2	99.7	16.3	2.74	83.7	22.3
	E2=36614	1	95.2	0.9	8.51	98.8	8.93	1.84	78.2	41.7
	E3=36839	9.41	98.3	2.26	36.5	99.2	11.6	6.25	59.3	8.98
	E4=37214	1.3	99.3	0.83	6.29	99.6	6.01	1.41	93.4	25.7
	H1=36741	1.25	44.5	0.89	7.01	81.9	9.24	0.97	30	8.23
	H2=36871	1.34	90.1	1.21	9.98	98.5	12	1.15	76.4	3.86
	H3=37514	2.09	96.1	1.07	17.2	97.8	9.95	2.08	75	3.49
	H4=37550	2.88	97.4	2.43	13.3	99.4	17.3	2.22	79.7	15.6
	Fig 1F- Inflammatory Monocytes in blood (% change from baseline)
		mRNA/SIV-gag								mRNA/Ctrl
	Time post-infection (wk)	D1=37046	D2=37159	D3=37203	D4=37553	G1=36063	G2=36079	G3=36817	G4=37519	E1=36167	E2=36614	E3=36839	E4=37214	H1=36741	H2=36871	H3=37514	H4=37550
	0	0	0	0	0	0	0	0	0	0	0	0	0	0	0	0	0
	1	12	13.9	12.4	8.5	11.5	13.9	21.9	9.4	8.7	12.9	8.8	15.6	27.9	27.8	22.8	16.9
	2	5	0.3	1.3	-0.3	1.4	7	10.1	7.1	-0.6	6.3	7	0.7	0.5	3.5	15	6.3
	3	0.9	-5.3	-4.1	-3.7	1.2	2.9	0.2	-1	-0.6	-1.8	-0.6	-0.6	-1.3	1	-0.7	-1.1
	4	-3.4	-6.1	0	-5.8	-1.4	0.2	-0.5	0.2	-2.7	-0.7	-1.1	-2	-5.4	-3.9	-1	-0.7
	6	-3.3	-7.1	-5.1	-5.2	-3.6	-3.8	-0.6	0.7	-3.3	-2.5	-1.2	-3.5	-1.8	-2.3	-1.7	-3.4
	18	-3.3	-4	-5.9	-6	-0.8	-3.7	-0.4	2.8	-2.6	-0.4	5.8	-3.6	1.9	-1.3	-0.1	-1.3
	30	-1.3	-2	-1.1	-3.2	-1.8	-0.6	0.4	-0.8	-2	-1.1	3.3	-0.4	-4.2	-3.7	-2.5	-2.7
	39	0.2	4.2	3.2	2.4	5	2.2	5.3	5.9	0.8	0.3	5	-1.7	4.5	7.5	2.8	5.7
	42	-2.1	-6.4	-2.1	-1	0.1	-0.6	-1.8	-1.7	-1.6	2.4	5.2	2.6	-4.5	-1.1	0.1	-5
	48	-1.8	-2.1	0	1.2	0.8	0.8	2.9	1	-0.4	0	2.8	-1	-4	3.9	-2.2	-2.9
	57	-2.8	-4.8	4.5	0.8	-0.1	0.6	0.8	2.9	-2.5	-1.8	5.2	2.6	-1	-2.9	0.2	-4
	59	-1.8	-4.1	2.6	2.6	-0.6	2.5	2.8	0.3	-1.9	-1.1	1.5	1.2	-3.3	3.1	0	-2.4
	59.1429	21.1	34.9	28.5	34	34.9	27.5	45.8	45.7	24.8	36.1	26.5	49.3	24.9	23.3	36.3	20
	60	-4.8	-3.8	1.8	-0.9	-0.9	-1.2	2.8	-1.9	-3.2	-2.5	2.1	0.5	-6.1	-5.1	-0.8	6.9
	62	-2.9	2.2	-2.6	4.1	-2.1	-0.5	-0.5	-0.2	-2.6	-0.1	2.5	-0.9	3.2	-5.7	-0.1	-1.8
	62.1429	23.8	37.7	39.7	39.3	40.7	32.9	38.1	27.3	24.7	42.2	27.2	63.4	13.2	24	22.8	28.8
	63	-4.6	1.9	2.9	-0.8	1.2	-0.4	1.6	-1.9	-0.4	-3.3	4.7	-0.7	-2	-3.8	2.5	1.2
	65	0.2	5.2	-1.8	2.8	-1.4	-3.2	0.9	-1.6	-0.5	-2.5	7.1	-0.3	-3.3	-1.1	0.8	1.2
	65.1429	21.2	26.5	31.2	32.3	40.8	41.6	45.1	41.4	18	29.9	27.6	33.8	18.1	32.5	-5	37.3
	66	2.3	-2.1	-0.2	-2.6	-1.7	-1	-0.4	2	-0.9	-2.2	3.6	1.1	-3.1	-4.9	1.1	-1.6
	71	-3.5	0.3	2.1	4.3	-2.6	-2.9	2.4	-0.1	-1.5	3.1	4.4	0.6	-4.2	-3.8	-2.3	-2.4
	74	-0.9	4.7	-0.6	-2.9	1.1	1.4	2	1	0.4	-1.9	-0.3	-0.2	-4.4	-0.5	-1.7	-1.5
	79	-3.8	-2.4	-5	0.6	-0.9	-3.4	1	0.1	-3.4	-2.3	1.5	1.8	-6.6	-3.3	-2.9	-1.8
	79.1429	27.9	29.7	29.5	32.8	37.4	40.6	38.4	31.6	31.1	27.9	19.3	38.7	16.5	26.5	21.5	26.4
	80	-5.4	-5.8	-5.2	-2.4	1	-2.3	0.1	-0.2	-3	-3.3	0	0	-4.7	-0.7	2.3	0.3
	85	-2.4	-8	-3.6	-3.1	-1.1	1.4	4.6	0.9	-3.2	-1.6	2.2	-1.6	-4	0.3	1	-3.2
	94					-1.4	0.4	-1	-0.4					-2.8	-2.5	0.7	-1.3
	98	-5.1	-9.1	-6.1	-4.1	2.9	1.8	-0.6	-0.7	-4.4	-4.4	-0.5	-4.1	-3.1	-3.8	9	-2.9
	101	-0.3	-1.7	0.1	4.6	0.8	1.6	2	-1.7	-0.9	1.7	8.7	5.5	-2.2	0.1	1.1	0.1
	106	-1.9	-4.9	-0.9	1.7	-1.5	-1	3.9	-1.8	-1.4	1	7.2	1.5	1.6	-2.8	0.5	9
	106.143	35.6	40.2	43	38	33.3	36.4	45.1	38.2	26.2	35.7	32.8	41.2	25.4	24.9	30.9	25
	107	-3.8	-3.7	-2.9	-0.2	-1.5	-1.7	-0.5	8.6	-1.9	-2.4	5.7	0.6	0.8	0.1	5.2	-1.9
	Fig 1G - Heatmap of cytokine expression in plasma (log2 fold-change)
		mRNA/SIV-gag																																mRNA/Control
		1st Vaccination								2nd Vaccination								3rd Vaccination								4th Vaccination								1st Vaccination								2nd Vaccination
	Analyte	D1=37046	D2=37159	D3=37203	D4=37553	G1=36063	G2=36079	G3=36817	G4=37519	D1=37046	D2=37159	D3=37203	D4=37553	G1=36063	G2=36079	G3=36817	G4=37519	D1=37046	D2=37159	D3=37203	D4=37553	G1=36063	G2=36079	G3=36817	G4=37519	D1=37046	D2=37159	D3=37203	D4=37553	G1=36063	G2=36079	G3=36817	G4=37519	E1=36167	E2=36614	E3=36839	E4=37214	H1=36741	H2=36871	H3=37514	H4=37550	E1=36167	E2=36614	E3=36839	E4=37214	H1=36741	H2=36871	H3=37514	H4=37550
	G-CSF(CSF-3)	0	-0.631732	-1.70711	-1.87485	-1.23173	-1.29836	-0.983022	-0.823346	0	-0.71814	-0.415037	0.285149	-0.027416	5.13341	-0.027416	0.967198	0.862942	0.421056	-0.536222	-0.536222	2.55029	0.949487	2.3902				-0.002653	0.0666324	0.328846	1.71465	-0.53625	-1.45046	-1.00207	3.45354			-1.85128	-0.871586	-0.027416	-1.00711	0.542154	-0.623774	0.957191	0	-0.027416	-0.027416	-0.027416	5.13341
	Eotaxin (CCL11)	-0.0530759	1.3837	0.0851791	1.16057	1.563	-1.77687	-0.537832	1.21031	0	1.87803	0.501521	0.520777	-1.11696	-0.516434	-1.23255	-0.951483	0.643136	1.55458	1.69227	0.860712	3.69222	1.22927	3.26982	0.768214				4.12316	0.562582	0.950434	-1.4939	-0.761867	-1.23099	-1.22134	-0.748179	-2.13721	-1.6783	-1.13301	-1.70178	0.561496	2.06575	-0.451465	2.75322	3.32195	1.41601		0.658307	-0.069361
	IL-1RA	5.49241	8.07888	0.349068	0.270694	-0.434875	-0.599301	-1.07325	-0.770142	6.54927	7.09996	4.78692	6.13661	9.35253		5.46327	5.06958	5.39022	6.66839	4.70667	4.96407		4.61583	4.97161	4.59677				9.03253	3.25299	3.34057		4.75261	-0.377213	-0.290685	0.097002	-0.290543	0.581652	0.282733	-0.437858	-0.231794	6.63002	5.3065	8.5322	8.65451	5.73738	9.35253	5.21413	5.50331
	IL-2	0	1.44929	-0.724236	-0.724236		-1.91574	-1.15245		0.124043	-0.216066	0	0.254224		4.14624		0	0	0		1.72012			0.952454				-0.433164	0.100063		0		0	0				0.995881	-0.724236			0.485027	-0.010535	0.533236	-0.024105		0	0
	IL-4		1.96899	1.37271	1.39747	-0.513075	-0.538038			0	-0.094725	-0.047207	-0.094079					-0.142573	0.0695259	-0.073047	0							0.0086906	0.033085	0	0	0				1.45766	1.37196	4.86477	3.83175			0.189426	0.04814	0.097166	0
	IL-5	0.143934	0.306159	0.125519	0.0096828	-0.13156	-0.075541	-0.498181	-0.158461	1.20484	0	0	-0.334191	4.78127	0.225753	0.225753	-0.74324	0	0.302313	-0.990187	-0.552121	0	0					0.0966116	0.190234	0	0	0	0	1.04829	1.04829	0.285421	0.726555	-0.167787	0.50965	0.225753		1.2982	0	0	0.724704	0.225753	4.78127	4.78127	0.225753
	IL-6		4.34774	1.04341	0.63723	-0.504421	-0.866144	-0.732048	-0.198829	0.549503	2.07104	1.34181	0.870021	4.67416	1.71311		5.19347	0.0836165	2.70826	1.12681	0.525861	2.42804		1.35918	1.51052			1.56126	1.08383			-2.71679	2.1097	0.466309	-1.01188	0.305113	0.305113	0.720017	0.551915	0.713111	-0.479947	2.07926	0.953428	2.73317	5.19829	4.19347		5.25637
	IL-8 (CXCL8)	0.049398	3.50697	1.5552	0.507512	-1.58086	-1.69476	-1.5963	0.02731	-0.485244	-0.149464	-0.775824	0.151949	0.51555	0.672948	0.827716	0.51555	-0.132863	-0.202863	-0.434376	-0.637239	0.296034	-1.31901	1.09582	-1.07371			-0.009113	0.0996915	0.249925	0.704826	-0.236015	-0.374019	0.508896	-0.092849	-0.841319	-0.936094	0.334178	-0.024237	-0.679691	0.25906	4.58052	0.061088	1.2188	0.619961	0.827716	0.51555	0.827716	0.51555
	IL-10	0.64628	3.14767	-3.54782		-0.291315	-0.60358	-0.469444	-0.369982	-0.09814	0.0918874	0	0.0087659	0	0	0	0	4.1941		0	0	0.239742	-3.26543	-0.868734	-0.371483			-0.094517	0.259035	2.09176	-3.26543		-1.72028	0.236361	0.66065	1.84762	1.26429		0	0	0	0.276721	-0.141364	0.091887	0	0	0	0	0
	IL-12/IL-23p40	-5.78202	1.8767	0.547792	-0.893814	1.98991	-5.38137	2.51352	3.27234	-0.692155	-0.816737	-1.79225	-0.730142	-0.980727	0.388261		2.66285	-1.69083	-0.43682	-1.55997	0	-2.43974	-2.17286		-1.751			-1.0357	0.34917	0.952107	0.455701		-0.581445		3.37284	-0.862053	-1.3113	-2.08475	-1.95057			-0.329506	-0.869115	0.110319	-0.278362	3.06981			-0.980727
	IL-15	0.179278	0.308449	-1.40237	-0.418616	-1.60414	-2.37899	-0.778217	-0.40447	0.0890792	0.133949	0.089192	0.136373	1.01874	4.43371	4.43371	4.43371	0	0	0	1.22136	2.14075	0		0.975154			0.14295	0.425162	0	0	0	0	-0.022057	-0.593574	-1.04544	-0.573899	3.1099		4.43371	4.43371	0.311645	0	0.313467	0.289955	4.43371			4.43371
	MCP-1 (CCL2)		3.63721	0.629043	1.69704	1.72141	-0.349258			2.80347	2.76075	0.885303	1.59571					1.65718	2.1527	2.0104	-0.828628							3.18765	3.22632		4.2275	-0.511588	-0.161691				-1.60079	3.27069	1.91907			3.89209	2.22871	3.45428	4.53492
	MIP-1a (CCL3)	-0.0696526	1.07672	-0.059938	0.336862	-0.80136	-0.550944	-0.809927	-0.762613	0	0	0	0	-0.590326	-0.008904	-0.008904	2.79638	0.322697	0	0.322697	0	0.137962	-0.601269	-0.377511				-0.002267	0.0839151	0	-0.739231	0.416454	-0.148919	0.160155		0.41916	0.122909	-0.370262	0.250101	-0.590326	-0.008904	0.458438	-0.447305	0.682208	0	-0.316732	-0.008904	-0.008904	-0.590326
	MIP-1b (CCL4)	0.00406291	2.52114	-4.61719		-0.711165		-1.23195	-0.650271	0.189273	0	-0.148238	0.0503749	4.08836		4.08836		3.59843				2.01948	-2.93092	1.90477	2.2615			0.118338	0.536807	1.63391			-0.59769	0.572628	-0.573109		1.5129	-4.87528	0	0		0.093453	0	-0.099929	0.341496	0		0
	RANTES (CCL5)		3.88231	5.77392	0.956697	2.16299	0					-0.876514	0	2.48491	2.56246	0	-0.617521	0	0	-0.629352	0	-7.04554	-8.3595	-6.64079	-7.60675					0	0.719352	-0.3327	-0.020367	0	0	0	0		-2.40382	0	0		0	2.44538	2.5315		3.01269	5.32237
	IL-17A (CTLA-8)	0.948525	1.18978	0.780283	0.325678	-0.411914	-0.552721	-0.772171	-0.889256	0	0	-0.427029	0.0267818	-0.927256	-0.927256	-0.927256		0	0.365135	-0.365135	0		0	0				0.0736661	0.285893	0	0	0	-0.386301	0.341867		-0.398299	0.53876	-0.730363	-1.0955	-0.927256	-0.614515	0.328909	0	1.15275	0.647312	-0.298189	-0.927256	-0.298189	-0.298189
	MIG (CXCL9)	2.89043	3.3437		-0.189372	-0.282563	-1.02235	-0.819035		2.09644	0.684128	0.560971	1.82628			3.82153			0.256907	0.256907	3.4512	2.45165		1.48335				1.20385	1.40229	0.701641	2.35705								0	0	0	0.615807	0.133503	1.35284	2.39612		4.3658	3.82153	2.89043
	IP-10 (CXCL10)	4.86622	5.93829	-0.576996	-0.334929	-0.592383	-2.24907	-0.930867	-1.94795	5.56101	4.65469	3.08368	4.17913	5.37018	3.42089	4.7605	2.02259	3.33972	3.73485	2.48978	3.59993	6.07745	4.12678	4.33143	1.33253			2.52351	2.48049	4.01446	3.32883	3.24423	0.826193		4.04805			-0.137542		-0.015901	-0.015901	5.73912	3.53705	6.53472	4.71533	4.70057	5.09647		5.32282
	I-TAC (CXCL11)	3.82908	6.56876	-1.77797	-1.42567	0.809176	0.049804	-1.43727	-1.01483	1.56801	2.77326	2.02923	1.78881	5.57079	5.69068	5.31178	5.21097	4.55027	4.94035	3.18589	3.83666	4.9549	3.54189	4.0188	3.22481			4.63391	3.66228	0				-1.76517	-2.32436	-1.65025	-2.20944	1.0211	1.57338	0	0	2.74667	-0.139887	2.29623	3.04914	4.96415	5.72877	5.27845	5.36967
	GM-CSF	0	0.248584	-1.09278	-0.34978	-1.54437	-0.895891	-0.527369	-0.074799	-0.706987		-0.284904		0	0	0	0	-0.716648	-0.743	0	0	0.563472	-0.732683	0.563472	0.563472			-0.008408	0.0251598	0	0	0	-1.29615		0	-0.34978	-0.125157	-1.80943	-1.09278	0	0			0.706987	0	0	0	0	0
	EGF	4.8713	4.17837	0	-0.212725	-0.465923	-2.08		-0.9241	-0.169345	0.0105869	0.17988	-0.106379	4.01038	4.57114	3.87619	3.75017	0	0	0	0		0.443565	2.64022	-4.14187			0.484394	0.639207	0	0.443565		0	-1.44296	2.50011			-1.49107	-0.973354	-2.1904	-0.973354	1.54496	-0.810723	1.0205	0.130907	3.73991	3.87619		4.30704
	HGF	4.0571	-1.38847		3.89824	0	-2.52842	1.92353		0.54705	0.693343	-0.483907	0	4.0571	4.0571	4.0571	-0.927125		-4.1892	0				-1.8202	-0.10767			-0.478744	3.35866		0		-0.409723	4.0571	5.7333	-0.290958	0	2.97524		-2.18193	4.0571	0.368948	0	0	0.897571	4.0571	4.0571	4.0571	4.0571
	VEGF-A	4.79587	8.38638	-0.415875	0.667135	-1.30318	-0.794122	-0.591152	-0.346935	-0.490064	0.551447	-0.319162	0.277818	5.47646	4.35655	4.35655	4.90565	0.638002	1.01843	0.402237	0.858963	3.06238	1.48074	1.87485	1.68337			0.610333	0.806129	2.6011	2.62514	1.70548	1.49428	-0.48225	0.862404	3.87843	0.44653	-0.655805	0.133225	-0.372623	0	0.576497	-1.56838	1.82039	1.18537	3.86759
	IFNg		5.4964	-1.27793	-2.46156	-1.82837	-2.55542			1.39763	1.38864	0.998844	0.280788					2.0785	2.0785	2.0785	2.0785							0.968777	1.31404	0.914922	1.4105		0.90694			-0.532196		0.186774				1.66515	0.813029		3.0264	4.17923	4.68183	0	4.17923
	MDC		0.66706	0.400618	1.15179	-0.063197	-1.48673			-0.090866	-0.125599	-0.532612	0.197681					-0.153887	-0.668209	0	-0.37063							-0.180016	0.525004	-0.238383	-0.114279	-0.543034	-0.728657			1.54981	0.240504	-0.533333	-0.068234			0.192478	-0.636964	0.332202	0.250143
	MIF	1.25862	0.739329	1.50264	0.05084		0.391504	-1.91069		-0.312532	0.99597	-1.41944	-0.75972	1.43802	2.82704	1.41059	-0.148252	0.355238	-0.713032		-2.23074	-0.87644		-0.87644	0.0071458			-0.539368	1.75147	1.02195	4.1645	0	-0.412467	-0.530902	0.1521			-0.837976	0.42887		0.594419	4.3819	-1.10103	1.54695	0.325023		1.42834	2.82704	2.77167
	TNFa	2.09891	2.78692	0.31454	-0.348221	-0.910836	-0.274804			-0.161307	0.0782142	-0.154667	-0.140257	2.21399		2.21399	1.23177	0	1.23982	0	0.490634				-0.608783			0.0694863	0.135938	0	0.427564	0.492966	-0.009447		4.45756	-0.44823	-0.44823	4.87679	-0.233149	-0.942194	-0.942194	0.154667	-0.154667	0.154667	0		1.26418	1.26418	1.26418
[truncated: 16 more columns]

## Sheet: Fig 2
	Figure 2A - Gag-specific CD8 T cell responses in Blood
		mRNA/SIV-gag								mRNA/Ctrl
	Time post-infection (wk)	D1=37046	D2=37159	D3=37203	D4=37553	G1=36063	G2=36079	G3=36817	G4=37519	E1=36167	E2=36614	E3=36839	E4=37214	H1=36741	H2=36871	H3=37514	H4=37550
	0	0.0537	0.018	0		0	0	0	0.00694	0.04582	0.02609	0	0	0	0.0144	0.00194	0.00599
	1	1.6924	0.109	0.46	1.0503	1.00899	20.531	1.372	2.86239	0	0.02667	0.054	0	0.04753	0.0876	0.17677	0.01037
	3	2.1848	0.519	0.236	0.4073	0.555	7.70126	0.236	1.1747	0.05497	0.01557	1.216	0.06459	0	0.05	0	0
	4	0.0605	1.253	0.896	1.4255	0.45952	10.3097	0.853	1.18919	0.04509	0.02672	0.028	0.06374	0.01386	0	0.13352	0
	6	0.4933	1.189	0.233	0.4894	0.12242	0.965321	0.499	0.2168	0.01789	0.01132	0.111	0	0	0	0.2168	0
	7	1.5672	1.681	1.537	2.1707	0	5.01779	0.541	1.03361	0	0	0	0.24845	0.05534	0	0	0.02212
	8	0.045	0.28	0.011	0.1204	0.51002	0.722034	0.477	0.29384	1.55166	0.70019	0	0	0.11369	0.07117	0.01312	0.02673
	10	0.6162	1.318	3.25	0.5797	0.02551	1.83521	0.24	0.35629	0.03945	0.0817	0	0	0	0	0.14778	0.03591
	12	0.4847	0.103	0.084	0	0.16066	2.60255	0.652	0.31678	0.03253	0	1	0.1048	0.05345	0	0.04775	0.02286
	15	0.2083	0.333	0.218	0.0203	0.03896	5	0	0	0	0.10045	0	0	0.14063	0.40323	0	0.09221
	20	0.4473	0.674	0.143	0	0.28958	1.57426	0.163	0.10695	0		0	0.02139	0	0	0.05263	0.11854
	21	2.2874	0	2.197	0	0.8963	9.53082	2.014	2.0709	0.02068	0.07051	0	0.06305	0	0	0	0
	22	0.066	0.624			1.89655	13.7162			0	0.00634			0	0
	23	3.2583	1.918	3.435	1.1749	1.38604	14.1457	2.36	3.51339	0.22795	0	0	0	0	0	0	0
	26					0.41598	5.14019	1.194	0.16997					0.07753	0.03231	0.04505	0
	29	0.6142	1.32	1.474	0.5445	0.01958	0.183521	0.019	0	0.00469	0.06914	0.068	0	0	0	0	0.00293
	34	0.3889	0.781	0.715	0	0.1775	3.79791	0.742	1.77344	0	0	0	0	0	0	0.13378	0
	42	0.2829	0.258	0.398	0.0414	0.64433	4.39286	0.953	0	0.01282	0	0	0.00786	0	0	0.03922	0
	47	0.3374	0.527	1.622	0	0.16323	3.81508	0.014	0.2093	0.10033	0	0	0.01273	0	1.07921	0.13686	0.00489
	Figure 2B - Gag-specific CD8 T cell responses in BAL
		mRNA/SIV-gag								mRNA/Ctrl
	Time post-infection (wk)	D1=37046	D2=37159	D3=37203	D4=37553	G1=36063	G2=36079	G3=36817	G4=37519	E1=36167	E2=36614	E3=36839	E4=37214	H1=36741	H2=36871	H3=37514	H4=37550
	0	0.38	0.29	0.005	0.19	0.5195	0.0125	0	0.024	0	0	0.65	0.26	0.0255	0.3085	0.005	0.0025
	1	12.68	1.39	1.64	10.91	4.33	21.97	2.61	9.17	0.01	0	0.45	0.36	0.58	0.57	0.13	0.854
	3	22.92	2.5	4.68	14.77	19.39	0	3.19	13.3	0	0.35	0	0.07	0.03	0.34	0.4	0
	4	39.98	1.4	1.6	21.07	23.32	44.22	17.4	21.5	0	2.64	2.03	4.39	0	0.3	0	0
	6	41.36	14.29	8.17	24.38	17.19	43.38	25.91	25.17	0.77	0.62	0.83	0.25	0.24	0	0.44	0.18
	7	42.08	8.22	5.6	30.35	15.54	26.02	23.94	2.05	0.88	0	0	0	0	0	0	0
	8	27.4	14.9			15.67	28.53			0.04	0.29			1.05	1.13
	10	34.2	7.01	4.72	32.3	10.4	23.28	11.75	11.87	0.04	0	0.05	0	0	0.62	0	0
	12	21.92	4.39	2.87	17.03	19.9	0	4.4	11.1	0.2	0.01	0.18	0	1.1	0.7	0	7.3
	15	12.96	2.16	0.37	13.7	3.48	10.77	5.57	8.59	0	0	0	0.29	0	0	0.16	0
	18	11.19	4.65	1.66	5.82	3.78	8.37	4.87	5.09	0	0.53	0	0.42	0	0.63	0	0.04
	20	13.89	2.09	3.67	6.22	5.69	6.83	4.22	6.52	0	0	0	0.07	0.43	0	0	0
	21	23.44	3.73	2.32	9.55	9.06	26.03	5.73	17.86	0	0.11	0.21	0.17	0	0	0	0
	22	23.84	12.35	6.32	26.54	13.51	39.53	3.72	8.3	0	0.54	0.04	0	0	2.7	0	0
	23	45.33	13.46	5.275	14.285	11.94	42.66	10.13	5.77	0	0	0	0	0	0	0	0.17
	26	9.31	1.9	0.21	5.07	13.2	33.59	11.85	14.53	0	0	0.3	0	0	0	0.01	0
	29	24.987	7.614	1.67	4.04	5.82	23.18	5.63	11.65	0	0.16	0.03	0	0.05	0	0.04	0
	32	18.24	4.05	1.66	5.94	5.78	3.74	4.25	7.01	0.14	0	0.18	0.14	0	0	0	0.02
	35	8.89	4.17	1.52	0	2.661	2.63	3.1	10.91	0	0	0	0.51	0.21	0.03	0	0.25
	39	11.62	6.44	1	3.17	2.25	8.66	3.3	0	0	0.04	0.36	0.23	0.12	0	0	0
	42	9.15	1.46	0.63	3.56	1.41	3.9	1.05	2.75	0.21	0.05	0.21	0.11	0.04	0	0.11	0
	44.5	6.67	0.62	0	2	6.51	0.88	2.51	0	0.78	0	0.08	0.26	0.107	0	0.13	0.35
	47	2.01	1.2	0.17	0.63	2.16	0.94	0	2.39	0.09	0.61	0	0	0	0	0.35	1.73
	Figure 2C - Gag-specific CD4 T cell responses in Blood
		mRNA/SIV-gag								mRNA/Ctrl
	Time post-infection (wk)	D1=37046	D2=37159	D3=37203	D4=37553	G1=36063	G2=36079	G3=36817	G4=37519	E1=36167	E2=36614	E3=36839	E4=37214	H1=36741	H2=36871	H3=37514	H4=37550
	0	0.03	0.04	0.06		0	0.003	0.01	0.07	0.075	0.0592	0.04	0.0339	0	0.0208	0	0
	1	1.43	1.11	2.4	3.04	1.9048	2.7161	2.87	2.21	0.0191	0.0673	0.05	0.0005	0.0435	0.1459	0.10285	0.0078
	3	0.32	0.35	0.97	0.83	1.7027	1.4177	0.76	1.67	0.0468	0.0537	0.08	0.0156	0.0539	0.1066	0.0728	0.0481
	4	0.09	1.27	1.02	1.33	0.8777	1.4317	0.88	0.62	0.0403	0.0788	0.12	0.0058	0	0	0.03638	0
	6	0.18	0.59	0.54	0.44	0.4595	0.2917	0.68	0.96	0.095	0.0464	0.06	0.0094	0.0227	0.1133	0.15825	0.0125
	7	0.45	0.58	0.53	1.79	0.4239	1.3851	1.48	0.73	0	0.0514	0.03	0.0229	0	0.027	0.02985	0.0876
	8	0.09	0.14	0	0.01	0.5424	0.2551	0.3	0.48	1.6553	0.0831	0.08	0.052	0.0517	0.0908	0	0
	10	0.15	0.51	0.5	0.56	0.1487	0.445	0.21	0.4	0.0107	0.0431	0.06	0	0.185	0.0552	0.01695	0.056
	12	0.15	0	0.32	0.06	0.3191	0.513	0.36	0.44	0.0835	0	0.25	0.293	0.0167	0	0.0577	0
	15	0.07	0.14	0.07	0.17	0.5193	0.822	0.23	0.34	0.0081	0.0676	0	0.0035	0.0594	0.0492	0.20791	0.0112
	20	0.09	0.2	0.21	0.18	0.2674	0.3279	0.12	0.2	0.0338	0	0.09	0.0119	0.0252	0.0778	0.09319	0.0277
	21	0.48	0.3	0.51	0.66	0.9072	1.5253	0.62	1.65	0.0492	0.0832	0.09	0.03	0.053	0.0727	0	0
	22	0.14	0.38			1.1194	2.7658			0	0			0.0861	0.2956
	23	0.56	0.44	0.6	0.43	0.5876	1.9444	0.34	1.67	0.089	0	0.01	0.0633	0	0.0785	0	0
	26					0.6614	2.2833	0.51	1.14					0.0328	0.0831	0.09348	0
	29	0.14	0.35	0.41	0.52	0.0492	0.0107	0.03	0.03	0.0682	0.0631	0.03	0	0	0	0.0089	0
	34	0.22	0.29	0.33	0.21	0.2571	1.0326	0.17	0.7	0	0	0	0	0	0.0319	0.03128	0.0116
	42	0.09	0.21	0.4	0.17	0.5554	1.3197	0.43	0.43	0.02	0.0519	0.05	0.0149	0.0407	0.1419	0.06153	0.0187
	47	0.12	0.31	0.52	0.13	0.2417	0.6818	0.03	0.44	0.0502	0	0.07	0.0139	0.0165	0.3067	0.07975	0.0223
	Figure 2D - Gag-specific CD4 T cell responses in BAL
		mRNA/SIV-gag								mRNA/Ctrl
	Time post-infection (wk)	D1=37046	D2=37159	D3=37203	D4=37553	G1=36063	G2=36079	G3=36817	G4=37519	E1=36167	E2=36614	E3=36839	E4=37214	H1=36741	H2=36871	H3=37514	H4=37550
	0	0.18	0.095	0.085	0	0	0.035	0.0365	0	0	0	1.2	0.095	0.56	0.035	0.0195	0.44
	1	3.85	9.3	8.91	4.27	2.81	4.441	6.027	5.05	0.06	0	0.06	0.48	0.79	0.03	0	0.244
	3	3.77	5.48	5.12	4.81	7.12	0	2.6	2.2	0.19	0	0.06	0	0	0.2	0.29	0.09
	4	2.01	10.68	12.73	8.84	8.73	11.709	13.55	5.97	0	0.27	0.25	0.11	0	0	0.09	0.07
	6	2.88	7.92	6.84	6.45	6.36	17.92	16.95	10.42	0.14	0	0.01	0	0.32	0.24	0.66	0.04
	7	1.43	7.02	5.62	10.72	6.61	5.73	10.35	3.31	0.53	0.21	0.368	0.17	0	0	0	0
	8	2.22	5.33			3.08	4.94			0.58	0			0.66	0.15
	10	1.3	1.73	2.07	6.836	2.37	3.18	1.95	1.36	0	0.2	0	0.21	0	1.51	0	0
	12	0.26	0.29	0.74	2.35	14.1	0	0	1.6	0	0	0.69	0	0	0	1.7	7.8
	15	0.12	0.63	0.97	1.49	0.83	0.99	1.38	1.55	0	0	0	0.22	0.32	0	0.22	0
	18	0.25	0.7	0.45	0	0	0.41	1.5	0.89	0	1.27	0	0.19	0	0.26	0	0.16
	20	0.45	0.74	3.96	0.61	0.24	0.2	1.53	0.97	0.08	0	0	0	0	0	0	0.09
	21	1.25	3.95	4.84	1.03	3.69	2.39	3.72	12.01	0	0.08	0.39	0.44	0	0	0	0.11
	22	3.32	7.55	5.17	5.04	5.18	3.92	4.4	7.21	0.08	2.09	0.32	0	0	0.68	0	0.02
	23	3.86	5.86	7.43	3.55	2.46	6.92	2.18	2.38	0	0	0.163	0.66	0	0	0	0.24
	26	0.51	0.41	1.32	0.11	2.33	4.57	3.15	1.79	0	0	0	0	0	0	0.14	0
	29	1.133	1.428	1.2	0	0.92	2.42	1.42	3.14	0.056	0.18	0.16	0.08	0.24	0	0.13	0
	32	0.82	0.66	0.91	0.39	0.41	0	1.55	0	0.11	0.33	0.64	0	0	0.08	0	0
	35	0	0.47	0.65	0	2.83	1.413	0.6	1.36	0.03	0	0	0	0.32	0.43	0	0.15
	39	0.98	2.73	1.28	0.42	0	0.574	0.7	0.39	0	0.11	0.41	0.41	0.23	0.16	0.07	0
	42	0	0.05	0.34	0.36	0	0.31	0.15	4.98	0.19	0	0.04	0.05	0	0	0.21	0.06
	44.5	1.34	1.23	0	1.38	9.84	0.18	1.2	0	1.23	1.43	0.04	0.43	0	0	0.15	0.58
	47	0.03	1.5	0	0	0.14	0	0	0.62	0.46	2.72	0.11	0	0	0	0.06	0.37
	Figure 2E - Gag-CM9+ CD8 T cells in peripheral blood							Figure 2F- Tat-SL8+ CD8 T cells in peripheral blood
		mRNA/SIV-gag			mRNA/Ctrl				mRNA/SIV-gag			mRNA/Ctrl
	Time post-infection (wk)	D1=37046	D4=37553	G2=36079	E2=36614	H3=37514		Time post-infection (wk)	D1=37046	D4=37553	G2=36079	E2=36614	H3=37514
	0	0.24	0.17	0.18	0.098	0.33		0	0.34	0.38	0.23	0.1	0.32
	0.142857	0.32	0.3	0.36	0.55	0.26		0.142857	0.24	0.41	0.12	0.43	0.045
	1	2.62	1.28	9.14	0.28	0.22		1	0.13	0.086	0.31	0.12	0.45
	2			4.6		0.19		2			0.22		0.36
	3	6.61	1.47	3.8	0.18	0.18		3	0.45	0.16	0.11	0.51	0.43
	3.14286	0.73	0.27	0.88	0.14	0.31		3.14286	0.12	0.16	0.12	0.043	0.89
	4	6.87	7.54	6.63	0.081	0.084		4	0.2	0.11	0.078	0.067	0.28
	5	4.14	2.99	5.18	0.19	0.13		5	0.12	0.4	0.18	0.02	0.29
	6	3.75	2.99	3.39	0.078	0.22		6	0.17	0.11	0.11	0.072	0.33
	6.14286	1.7	0.22	2.04	0.085	0.3		6.14286	0.18	0.13	0.14	0.051	0.41
	7	3.8	12	5.38	0.075	0.08		7	0.11	0.13	0.065	0.04	0.27
	8	3.55			0.077			8	0.12			0.029
	8.14286		6.02			1.37		8.14286		0.16			0.49
	10			2.15		0.14		10			0.22		0.48
	12	2.49	1.54	1.78	0.074	0.17		12	0.18	0.14	0.67	0.074	0.99
	15	1.08	0.68	1.21	0.096	0.19		15	0.78	0.37	0.22	0.38	0.4
	18	0.46		0.83	0.08			18	0.09		0.15	0.047
	18.1429					0.23		18.1429					0.38
	20	1.09	0.49	0.99	0.19	0.2		20	0.33	0.11	0.21	0.29	0.49
	20.1429	0.057	0.17	0.55	0.082	0.32		20.1429	0.23	0.13		0.036	0.24
	21	7.57	8.81	9.15	0.12	0.17		21	0.29	0.19	0.14	0.28	0.32
	21.8571			6.79				21.8571			0.097
	22	2.89			0.15	0.24		22	0.056			0.03	0.28
	23	5.83	8.14	4.53	0.45	0.25		23	0.27	0.18	0.076	0.3	0.32
	24	3.61	2.36	2.68	0.53	0.15		24	0.24	0.42	0.1	0.18	0.19
	25	3.61	2.36	2.68	0.53	0.15		25	0.24	0.42	0.1	0.18	0.19
	26	3.13	1.71	2.23	0.15	0.3		26	0.19	0.11	0.14	0.12	0.72
	29	2.07	1.36	1.68	0.14	0.24		29	0.28	0.15	0.24	0.12	0.33
	32	0.28	0.38	0.77	0.18	0.12		32	0.4	0.79	0.19	1.49	0.33
	35	0.72	0.31	0.43	0.00991	0.32		35	0.15	0.063	0.14	0.079	0.3
	39	0.96	0.55		0.15			39	0.5	0.32		0.36
	42	0.61	0.42	0.62	0.24	0.11		42	0.13	0.15	0.2	0.26	0.26
	44			1.04		0.19		44			0.28		0.15
	45	0.56	0.71		0.16			45	0.75	0.42		0.7
	46	0.52	0.55	0.84	0.54	0.22		46	0.45	0.38	0.15	0.35	0.29
	47	0.81	0.41	0.76	0.32	0.23		47	0.16	0.12	0.14	0.19	0.38
	Figure 2G - Gag-specific CD8 T cell responses in tissues at 18 wpv
		mRNA/SIV-gag								mRNA/Ctrl
		D1=37046	D2=37159	D3=37203	D4=37553	G1=36063	G2=36079	G3=36817	G4=37519	E1=36167	E2=36614	E3=36839	E4=37214	H1=36741	H2=36871	H3=37514	H4=37550
	Peripheral LN	6.5732	2.007	1.146	1.271	0.601	1.243	0.313	1.041	0	0.719	0.541	0.668	0.023	0.08	0.038	0.038
	Mesenteric LN	3.9181	0	1.19	1.535	0.534	2.904	0.69	1.215	0.634	1.242	0.834	0	0	0.052	0.5
	Bone marrow	0.339	0.276	2.35313	0.289	0.76		0.276				0.17115	0.01923			0.128	0.02538
	Spleen	1.22585	0	1.34775	0	0.711044	1.15142	0.532276	1.26619	0	0	0	0			0.167064	0.0589102

## Sheet: Fig 3
	Fig 3A - Post-ATI CD8 T cell responses in Blood
		mRNA/SIV-gag								mRNA/Ctrl
	Time post-ATI (wk)	D1=37046	D2=37159	D3=37203	D4=37553	G1=36063	G2=36079	G3=36817	G4=37519	E1=36167	E2=36614	E3=36839	E4=37214	H1=36741	H2=36871	H3=37514	H4=37550
	-2.28571	0.34	0.53	1.62	0	0.16	3.82	0.01	0.21	0.1	0	0	0.01	0	1.08	0.14	0
	-1.28571	1.04	0.81	3.67	0.63	1.27	4.37	2.01	5.02	0	0	0	0.03	0.03	0	0.07	0
	-0.357143	1.97	5.98	4.86	1.41	1.61	5.13	3.52	2.74	0	0	0	0.03	0	0	0.19	0
	-0.285714
	0.714286	3.49	4.34	12.2	2.52	1.97	1.82	4.24	0.42		0	0.58	0	0	0	0.16	0.01
	1.85714	1.45	3.69	1.72	0	2.12	7.6	4.04	0	0.03	0	0	0.01	0	0.03	0.13	0
	2.5	0.66	2.36	4.63	1.13		3.01	3.87	3.23	0.05	0	0.58	0.06	0.01	0.69	0.12	0
	2.57143
	3.85714	2.93	3.03	8.27	1.1	0.92	1.99	1.9	3.24	0	0.43	0.21	0.35	0.07	0.2	1.24	0
	5.71429	1.52	5.85	2.79	0	0.79	2.37	2.89	3.85	0	0.48	1.88	0.4	0	0.54	1.18	0.11
	9.71429	0.29	0.55	0.29	0	1.55	4.67	3.66	5.97	0	0.42	2.89	0.09	0.14	0.34	2.09	0.88
	13.7143	0.75	4.34	2.18	0.54	0.83	1.74	2.35	1.44	0	0.67	0	0.21	0	0.32	0.21	1.11
	17.7143	0.52	1.89	1.17	0	0.67	2.88	1.86	0.56	0	0.46	0	0.2	0.02	0.11	0.57	0.62
	24.5714	0.66	2.06	3.25	0.29	0.26	2.69	0.78	0.47	0.02	0.6	0	0.2	0.03	0.07	0.83	0.3
	Fig 3B - Post-ATI CD8 T cell responses in BAL
		mRNA/SIV-gag								mRNA/Ctrl
	Time post-ATI (wk)	D1=37046	D2=37159	D3=37203	D4=37553	G1=36063	G2=36079	G3=36817	G4=37519	E1=36167	E2=36614	E3=36839	E4=37214	H1=36741	H2=36871	H3=37514	H4=37550
	-2.28571	2.01	1.2	0.17	0.63	2.16	0.94		2.39	0.09	0.61	0	0	0	0	0.35	1.73
	-1.28571	25.28	3.35	3.64	12.28					0	0	0.4	0
	-0.428571	26.41	11.17	10.92	27.1	13.83	16.06	25.86	15.24	0	0.33	0	0	0.33	0	0.61	0.06
	-0.285714
	0.857143					16.61	15.7	25.09	22.86					0.01	0	0.18	1.49
	1.85714	8.88	13.16	3.15	19.17	17.54	12.26	18.8	15.08	0.03	0.11	0.45		0	0	0.17	0.64
	2.5	10.03	3.45	1.74	19.23	4.23	13.1	15.1	18.16	0.45	0.01	1.32	0.06	0	0	0.04	0.02
	2.57143
	3.85714	4.02	15.85	1.57	8.71	3.89	3.1	2.78	11.47	2.69	0	5.43	4.16	0.35	0.51	0.07	0
	5.71429	4.89	8.93	2.15	8.27	8.85	15.3	13.74	21.27	0.05	5.29	4.06	4.86	0.42	1.33	8.3	4.72
	7.57143	9.8	8.8	2.88	12.04	10.77	10	12.98		3.09	10.75	15.59	8.25	0.56	15.68	11.52	2.16
	9.71429	10.43	9.54	8.41	14.12	9.05	8.84	10.45	18.37	0.9	11.12	13.25	9.39	0.64	11.77	8.13	10.04
	11.5714	11.92	9.31	2.77	9.68	4.62	7.54	9.39	16.29	0.78	8.17	11.66	7.08	0.48	19.71	6.14	8.8
	13.7143	6.96	6.74	3.49	4.62	5.74	6.34	1.91	0.1	0.28	5.19	6.74	4.05	0.65	12.44	2.54	9.28
	17.7143	4.47	4.42	5.93	7.13	5.97	6.52	6.01	6.99	1.22	7.33	0.31	8.47	0.58	10.26	1.46	4.35
	21.5714	5.27	7.59	12.7	7.78	4.99	8.29	4.28	7.64	0.94	7.44	4.42	5.47	0.48	5.99	2.68	4.56
	24.5714	5.87	2.84	10.59	4.97	2.97	5.96	4.3	7.48	1.46	4.82	7.63	7.16	0.59	2.36	3.26	5.19
	Fig 3C - Post-ATI CD4 T cell responses in Blood
		mRNA/SIV-gag								mRNA/Ctrl
	Time post-ATI (wk)	D1=37046	D2=37159	D3=37203	D4=37553	G1=36063	G2=36079	G3=36817	G4=37519	E1=36167	E2=36614	E3=36839	E4=37214	H1=36741	H2=36871	H3=37514	H4=37550
	-2.28571	0.12	0.31	0.52	0.13	0.24	0.68	0.03	0.44	0.05	0	0.07	0.01	0.02	0.31	0.08	0.02
	-1.28571	0.74	1.07	0.86	0.88	2.02	2.37	1	1.62	0	0.06	0.15	0.05		0	0.19
	-0.357143	0.8	1.09	1.46	0.69	0.43	1.52	0.55	0.86	0	0.02	0.06	0.02	0.03	0.07	0.05	0.02
	-0.285714
	0.714286	0.78	0.71	0.21	0.33	0.57	0.79	0.47	0.7		0.12		0.14	0.05	0.05	0.1	0
	1.85714	0.18	0.27	0.41	0.26	0.58	1.35	0.7	0.98	0.26	0	0.31	0	0.05	1.43	0.08	0.01
	2.5	0.22	0.29	0.69	0.41		0.75	0.31	0.52	0.42	0.35	0.32	0.39	0.34	0.69	0.54	0.02
	2.57143
	3.85714	0.64	0.59	0.87	0.3	0.49	0.96	0.34	0.64	0.42	0.36	0.29	0.66	0.57	1.58	0.63	0.2
	5.71429	0.66	0.41	0.29	0.52	0.17	0.52	0.23	0.44	0.4	1.16	0.77	0.52	0.1	0.49	0.55	0.25
	9.71429	0.13	0.24	0.18	0.41	1.06	1.04	0.48	0.89	0.29	0.59	0.28	0.29	0.25	0.32	0.73	0.51
	13.7143	0.29	0.39	0.03	0.06	0.52	0.55	0.27	0.55	0.16	0.26	0.21	0.25	0.12	0.31	0.12	0.75
	17.7143	0.14	0.33	0.12	0.29	0.25	3.8	0.27	0.41	0.14	0.46	0.48	0.16	0.08	0.54	0.53	0.64
	24.5714	0.17	0.31	0.2	0.3	0.31	0.9	0.38	0.58	0.13	0.34	0.39	0.16	0.21	1.14	0.55	0.32
	Fig 3D - Post-ATI CD4 T cell responses in BAL
		mRNA/SIV-gag								mRNA/Ctrl
	Time post-ATI (wk)	D1=37046	D2=37159	D3=37203	D4=37553	G1=36063	G2=36079	G3=36817	G4=37519	E1=36167	E2=36614	E3=36839	E4=37214	H1=36741	H2=36871	H3=37514	H4=37550
	-2.28571	0.03	1.5	0	0	0.14	0		0.62	0.46	2.72	0.11	0	0	0	0.06	0.37
	-1.28571		11.4	11.33	5.45							0.78	0
	-0.428571	1.97	3.82	6.44	3.25	5.56	1.37	3.07	7.16	0	0	0	0	0.24	0.12	0.47	0
	-0.285714
	0.857143					4.1		3.17	3.52					0.27	0	0.13	0.46
	1.85714	0	3.87	0.22	2.02	1.14	2.1	0.54	1.3	0	0	5.16		1.25	1.39	0.35	0.79
	2.5	0.5	1.44	0	2.66	0	3.05	0.62	3	2.02	5.56	3.83	2.78	0		0.06	3
	2.57143
	3.85714	1.43	1.25	3.88	2.63	3.85	1.43	2.52	3.31	1.25	1	1.58	5.43	2.96	4.18	2.97	3.38
	5.71429	3.27	1.4	2.45	2.17	1.84	1.03	1.52	3.29	1.71	0.88	1.63	2.14	3.98	3.67	2.144	3
	7.57143	0.63	0.58	0.73	2.9	0.58	0.88	2.72		1.38	1.08	1.93	1.23	2.82	1.67	0.91	1.82
	9.71429	1.43	1.25	3.88	2.63	3.85	1.43	2.52	3.31	1.25	1	1.58	2.753	2.96	4.18	2.97	3.38
	11.5714	3.27	1.53	2.45	2.17	1.84	1.03	1.52	3.29	1.71	0.88	1.63	2.14	3.98	3.67	2.14	2.41
	13.7143	0.6	0.58	0.73	0.54	0.58	0.88	2.72	0.15	1.38	1.08	1	1.2	2.82	1.67	0.91	1.82
	17.7143	0.27	2.96	1.98	2.69	0.95	1.69	0.19	3.93	2.81	0.68	0.89	2.21	2.58	5.3	0.89	0.66
	21.5714	0.77	1.22	5.38	0.98	0.17	1.71	2.17	8.18	1.58	1.06	2.21	1.19	3.79	0.19	0.97	0.8
	24.5714	0.17	2.07	6.27	0.95	0	1.36	3.59	6.79	1.96	0.95	1.19	2.32	2.96	0.32	1.15	1.15
	Fig 3E - CM9-specific Tetramer responses in BAL at ATI							Fig 3F - CM9-specific Tetramer responses in blood at ATI
		mRNA/SIV-gag			mRNA/Ctrl				mRNA/SIV-gag			mRNA/Ctrl
	Time post-ATI (d)	D1=37046	D4=37553	G2=36079	E2=36614	H3=37514		Time post-ATI (d)	D1=37046	D4=37553	G2=36079	E2=36614	H3=37514
	-39			3.01				-23	0.52	0.55	0.84	0.54	0.22
	-38					0.25		-16	0.81	0.41	0.76	0.32	0.23
	-32	8.5						-15	0.22	0.36	0.8	0.28	0.42
	-31		3.36					-9	5.05	12.1	7.7	0.31	0.33
	-24							-3	3.42		7.05	0.11
	-17				0.15			-2		3.72			0.2
	-16			0.49		0.22		0	3.72	3.26	5.2	0.16	0.48
	-9			3.24	0.35	0.27		3	4.71	3.32	6.33	0.33	0.18
	-3	39.1		10.2				5	6.57	4.08	6.34	0.22	0.29
	-2		35.9			0.2		7	6.95	4.05	4.81	0.14	0.28
	-1				0.144			10	6.08	3.73	3.9	0.14	0.5
	3				0.19			13	5.4	3.16	3.78	0.16	0.27
	5	12.2	34	8.95		0.27		17	6.33		4.15	0.28
	12							18		2.31			0.36
	13	19.34	55.2	6.95	3.73	0.18		20	5.96	2.75	3.35	0.45	0.27
	17	9.71						24	5.24	2.3	3.03	0.7	0.85
	18		25.9					27	4.59	3.54	2.93	1.11	1.52
	19							31	4.57	4.4	4.18	2.34	1.96
	20				9.31			34	4.16	3.66	4.75	3.96	2.04
	26				12.4			40	4.37	3.9	4.12	2.06	2.58
	27	7.96	13.7	6.06		1.9		47	4.02	3.99	3.42	2.96	1.46
	33				20.5			53	3.75	2.96	3.85	1.97	1.43
	34	7.03	21.2	7.76		6.55		60	3.87	2.96	4.21	1.5	1.01
	39				16.9			68	3.3	2.58	3.29	2.07	1.53
	40	6.2	18	9.11		8.42		75	2.71	1.92	3.26	1.09	0.96
	41							81	2.55	2.01	3.5	1.3	1.23
	47	9.57	23.2	8.43		6.43		88	2.15	2.11	3.63	1.68	1.34
	48							96	2.18	1.92	3.01	1.28	1.49
	53	10.5	19.2	7.33		8.42		103	2.78	2.4	3	1.62	0.8
	54				13.4			109	1.75	1.82	3.2	1.35	0.92
	61							116	2.34	1.77	1.97	1.2	0.89
	67				8.25			124	1.94	1.59	4.69	1.61	1.48
	68	11.4	18.2	8.44		5.23		131	2.01	2	4.78	1.71	0.86
	81	9.48	12.8	5.95		4.79		137	2.38	1.87	4.65	1.58	1.11
	82				10.8			144	1.5	1.64	4.93	1.1	1.13
	95							151	1.84	1.92	3.59	1.6	1.34
	96	11	9.5					159	1.54	1.39	3.21	1.2	1.09
	109			5.03		3.52		165	1.57	1.83	3.39	1.54	1.3
	110				8.71			172	1.37	1.49	3.36	1.14	1.63
	123				25.4			179	1.36	1.38	2.9	1.62	1.33
	124	5.53	10.8
	137	11.78	20.84	8	12.1	3.08
	151	6.06	9.9	8.37		3.43
	158				5.69
	165
	172	5.98	8.29	6.04		3.71
	179				11.6
	186
	193	6.81	7.9
	Fig 3G, Left - CD8 T cell responses in Tissues 2 days before ATI
		mRNA/SIV-gag								mRNA/Ctrl
	Tissue	D1=37046	D2=37159	D3=37203	D4=37553	G1=36063	G2=36079	G3=36817	G4=37519	E1=36167	E2=36614	E3=36839	E4=37214	H1=36741	H2=36871	H3=37514	H4=37550
	BAL	26.41	11.17	10.92	27.1	13.83	16.06	25.86	15.24	0	0.33	0	0	0.33	0	0.61	0.06
	PBMC	1.97	5.98	4.86	1.41	1.61	5.13	3.52	2.74	0	0	0	0.03	0	0	0.19	0
	PeriLN	4.72	0.9	0.96	3.9	0.55	1.54	1.79	0.66	0	0.72	0	0.026	0.03	0.04	0.07	0.003
	MesLN	7	0.21	0.5	0.81	0.25	2.15	3.33	0.61	0.02	0	0.12	0	0.016	0.02	0.1	0
	Spleen	4.21	2.91	3.7	2.17	1.23	2.28	5.76	2.47	0.29	0.15	0.58	0.24	0.64	0.38	1.7	0.22
	BM	6.24	2.366	4.358	0.86					0	0	0.022	0.044
	Sm Int	13.454	0.042	0.039	0.653	0.049	1.478	0.758	1.675	0.17	0	0	0	0	0.159	0.127	0.023
	Rectum	1.24	0	0.43	2.31		1.5	0.34	1.11	0.46	0.24	0	0	0	0	0	0.03
	Fig 3G, Right - CD8 T cell responses in Tissues 18 days after ATI
		mRNA/SIV-gag								mRNA/Ctrl
	Tissue	D1=37046	D2=37159	D3=37203	D4=37553	G1=36063	G2=36079	G3=36817	G4=37519	E1=36167	E2=36614	E3=36839	E4=37214	H1=36741	H2=36871	H3=37514	H4=37550
	BAL	10.03	3.45	1.74	19.23	4.23	13.1	15.1	18.16	0.45	0.01	1.32	0.06	0	0	0.04	0.02
	PBMC	0.57	1.327	2.5	0.66	0	1.449	2.724	1.48	0.032	0	0.42	0.039	0.006	0.4	0.064	0
	PeriLN	2.356	0.476	0.75	0.6		0.83	3.2	1.96	0.12	0.02	0.21	0	0.064	0.32	0.07	0.025
	MesLN	3.77	0.49	0.75	1.15	0.56	3.14	2.13	2.188	0.03	0.04	0.04	0.04	0.054	0.11	0.018	0
	Spleen	4.59	1.71	2.45	0	1.61	1.36	4.17	0.95	0.05	0	0	0.01	0	0.22	0.2	0
	BM	2.333	1.566	1.111	0.19	0.74	1.238	3.78	3.96	0	0.04	0.182	0.003	0	0.38	0.097	0
	Sm Int	7.67	0.46	0.57	2.78	0.34	1.54	0.45	2.65	0		0.14	0.14		0.4
	Rectum	8.81	0.61	0.02	0.55		2.832	1.26	3.19			0.32	0.1		0.31	0	0.146

## Sheet: Fig 4
	Fig 4A - Time to SIV rebound after ATI				Fig 4B - SIVmac239M Barcodes in rebound virus					Fig 4C - Reactivation Rate
		Subjects	Time to rebound (d)			Subjects	Unique Barcodes				Subjects	Unique Barcodes
	mRNA/SIV-gag	D1=37046	20		mRNA/SIV-gag	D1=37046	1			mRNA/SIV-gag	D1=37046	0.3
		D2=37159	13			D2=37159	9				D2=37159	0.14
		D3=37203	27			D3=37203	1				D3=37203	0.93
		D4=37553	18			D4=37553	1				D4=37553	1.01
		G1=36063	31			G1=36063	4				G1=36063	0.7
		G2=36079	17			G2=36079	2				G2=36079	0.47
		G3=36817	24			G3=36817	6				G3=36817	0.22
		G4=37519	20			G4=37519	7				G4=37519	0.51
	mRNA/Ctrl	E1=36167	10		mRNA/Ctrl	E1=36167	11			mRNA/Ctrl	E1=36167	1.74
		E2=36614	13			E2=36614	6				E2=36614	0.82
		E3=36839	5			E3=36839	3				E3=36839	0.52
		E4=37214	10			E4=37214	7				E4=37214	1.18
		H1=36741	13			H1=36741	13				H1=36741	1.79
		H2=36871	7			H2=36871	6				H2=36871	1.13
		H3=37514	13			H3=37514	4				H3=37514	0.65
		H4=37550	13			H4=37550	3				H4=37550	0.22
	Fig 4D - Cell-associated SIV DNA (copies/1e6 cell equiv)									Fig 4E - Cell-associated SIV RNA (copies/1e6 cell equiv)
			Blood		Peripheral LN		Mesenteric LN					Blood		Peripheral LN		Mesenteric LN
			-2d	18d	-2d	18d	-2d	18d				-2d	18d	-2d	18d	-2d	18d
	mRNA/SIV-gag	D1=37046	49.49	83.92	126.9	174.06	87.88	118.8		mRNA/SIV-gag	D1=37046	1.13	1.82	85.78	3.41	6.49	0.61
		D2=37159	7.333	181.533	80.34	109.69	471.9	11.78			D2=37159	1.11	14000	14.35	21.06	11.88	194.5
		D3=37203	120.3	201.98	182.6	190.416	305.8	8.501			D3=37203	7.02	2.63	16.58	10.73	176.1	55.73
		D4=37553	3.692	8.101	230.2	250.15	696.7	84.58			D4=37553	0.056569	180	22.34	96.16	12.65	6.59
		G1=36063	46.61	51.968	56.37	67.7	147.8	71.08			G1=36063	2.79	4.4	1.07	6.6	3.84	35.42
		G2=36079	19.33	70.61	62.19	98.97	230	207.9			G2=36079	5.05	10.75	8.36	7.65	14.63	37.32
		G3=36817	104.1	253.3	14.32	58.14	564.7	87.6			G3=36817	1.19	1.11	44.03	3.88	19.65	0.25
		G4=37519	5.31	11.238	31.54	43.36	37.88	5.164			G4=37519	0.056569	492.3	4.44	0.38	0.75	0.23
	mRNA/Ctrl	E1=36167	33.21	242.41	240.7	298.93	255.7	166.8		mRNA/Ctrl	E1=36167	1.52	10410	11.71	268.1	60.53	299.6
		E2=36614	24.1	559.2	21.86	123.36	266.4	258.9			E2=36614	1.1	22570	19.36	243.1	51.91	160.6
		E3=36839	61.69	193.69	83.4	107.95	140.1	71.06			E3=36839	4.91	1258	10.77	21.73	41.9	295.1
		E4=37214	3.733	538.433	51.48	147.29	440.9	84.73			E4=37214	2.34	22250	3.06	1186	11.71	161.4
		H1=36741	56.84	777.44	105.3	204.12	97.66	226.4			H1=36741	2.18	150900	194.8	2206	58.64	6508
		H2=36871	20.3	38.28	35.52	114.72	23.97	875.9			H2=36871	4.04	66990	2.87	1293	2.17	480200
		H3=37514	10.6	284.2	22.62	30.361	30.37	48.31			H3=37514	1.22	7497	10.64	168.9	47.64	303.1
		H4=37550	2.701	70.341	4.948	15.528	156.3	33.87			H4=37550	0.056569	3344	0.2	4.25	0.056569	4.45
	Fig 4F-Post-rebound log plasma viral loads (note that values are rounded to nearest 0.5 week until Wk 3 and then to nearest 1.0 week)
		mRNA/SIV-gag								mRNA/Ctrl
	Time post-rebound (wk)	D1=37046	D2=37159	D3=37203	D4=37553	G1=36063	G2=36079	G3=36817	G4=37519	E1=36167	E2=36614	E3=36839	E4=37214	H1=36741	H2=36871	H3=37514	H4=37550
	-2		1.14613	1.14613	1.14613	1.14613	1.14613	1.14613	1.14613		1.14613			1.14613		1.14613
	-1.5	1.14613	1.14613	1.14613	1.14613	1.14613	1.14613		1.14613	1.14613	1.14613		1.14613	1.14613		1.14613	1.14613
	-1	1.14613	1.14613		1.14613	1.14613	1.14613	1.14613	1.14613	1.14613	1.14613		1.14613	1.14613	1.14613	1.14613	1.14613
	-0.5	1.14613	1.14613	1.14613			1.14613	1.14613	1.14613	1.16111	1.14613	1.14613	1.14613	1.14613	1.14613	1.14613	1.14613
	0	2.69897		1.39794	1.39794	1.81291	2.50515	1.81291		3.14613	3.14613	1.60206	2.60206	4.30103	3.23045	1.81291	2.4624
	0.5	3.38021	3.11394	1.81291	3.17609	3		3.65321	4.07918	4.17609		3.63983	4.07918		4.76343
	1		4.17609	1.60206	3.50515	2.97313	4.07918	3.99564	4.41497		4.72428	4.60206		5.69897	5.97313
	1.5	4.83885	4.14613	1.14613	3.91908	3.5682	2.50515		3.74036	4.17609	4.64345		4.68124	5.04139		4.04139	5.4624
	2		3.23045		4.07918	3.07918	2.81291	4.14613	4.27875	4.04139	4.83251	3.88044	3.50515	4.79239	4.50515	3.96379	5.4624
	2.5	4.716	2.14613	1.17609			4.04139		3.92428	3.83885	5.20412	4.04139	2.73239	5.07918	6.23045	4.07918	5.50515
	3	4.99564	2.63347		3.99564	2.89763	4.17609	3.93952	3.11394	3.82709	5.11394	4.20412	3.75926	5.39794	5.71808	4.20412	4.79934
	4	3.39794	3.07918	1.17609	3.98227	1.81291	3.94448	3.95904	3.07918	2.83251	3.73239	4.33512	4.07918	5.07918	5.27875	3.6902	4
	5	3.27875	1.81291	1.14613	3	1.17609	3.07918	3.90309	3.27875	3.17609	3.65321	2.85733	3.39794	4.64345	5.39794	3.25527	4.17609
	6	3.32222	1.81291	2.50515	3.23045	1.17609	3.14613	4.04139	3.34242	3.64345	3.47712	1.81291	3.30103	4.88649	5.44716	3.38021	3.81291
	7	3.23045	1.39794	3.25527	3.96379	1.81291	3.4624	4.38021	3.38021	3.90849	3.96848	1.81291	3.66276	4.81291	5.61278	3.17609	2.83251
	8	3.36173	1.60206	1.60206	3.90309	2.39794	3.30103	4.47712	3.11394	3.86332	3.07918	1.81291	3.4624	4.76343	5.90849	2.76343	2.85733
	9	3.70757	1.39794	2.39794	4.38021	1.60206	3.27875	4.716	3.17609	3.74036	3.27875	1.81291	3.85126	4.6721	6.11394	1.81291	2.76343
	10	3.78533	1.60206	2.39794	5.11394	1.14613	3.81954	4.96379	3.43136	3.6902	3.20412	1.81291	3.76343	4.51851	6.07918	2.78533	2.76343
	11	3.91381	1.17609	2.76343	4.716	1.14613	4.20412	5.25527	3.32222	3.95424	3	2.14613	3.5682	4.64345	6.11394	3.38021	2.63347
	12	3.73239	1.81291	3.07918	4.90849	1.14613	4.41497	5.04139	3.53148	4.07918	3.17609	1.81291	3.96848	4.5682	6.25527	2.69897	1.81291
	13	3.74036	1.60206	3.04139	5.54407	1.39794	4.65321	5.25527	3.23045	4.38021	3.77815	2.04139	4.20412	4.92942	6.27875	2.91908	3.23045
	14	3.90309		3.14613	5.04139	1.17609	4.68124	5.32222	3.50515	4.38021	3.64345	2.83251	4.23045	4.96848	6.32222	2.5563	2.95424
	15	3.53148	2.25527	3.95424	4.82607	1.39794	5.11394	5.32222	3.91908	4.5682	3.74036	2.60206	4.23045	4.82607	6.43136	2.63347	3.04139
	16	3.6721	1.17609	3.44716	5.20412	1.39794	5.23045	5.27875	2.98677	4.5563	3.95424	2.89763	4.50515	5.04139	6.11394	2.39794	2.73239
	17	3.92428	1.39794	3.66276	5.23045	1.14613	4.95424	5.51851	2.81291	4.51851	3.68124	3.11394	4.54407	5.17609	6.36173	2.6721	2.6721
	18	3.73239	1.81291	3.57978	5.50515	1.39794	4.83251	5.41497	3.30103	4.57978	3.59106	3.47712	4.51851	4.86332	6.11394	2.4624	2.81291
	19	3.86923	1.81291	4.20412	5.62325	1.17609	5.07918	5.49136	3.11394	4.90849	3.81291	2.14613	4.54407	5	6.23045	2.89763	3.04139
	20	4.17609	1.17609	4.30103	5.69897	1.14613	4.85126	5.44716	2.50515	4.85733	3.77085	2.85733	4.63347	5.32222	6.17609	2.69897	3.74036
	21		1.39794	4.61278	5.79934	1.14613	4.716	5.5563	2.98677	4.64345	3.79239	3.11394	4.4624	5.07918	6.4624	2.81291	3.38021

## Sheet: Fig 5
	Fig 5A, Left - Plasma viral loads and CD8 T cell responses in Peripheral Blood (mRNA/SIV-gag)																			Fig 5A, Right - Plasma viral loads and CD8 T cell responses in Peripheral Blood (mRNA/Ctrl)
		mRNA/SIV-gag									mRNA/SIV-gag										mRNA/Ctrl									mRNA/Ctrl
		SIV pVL									Gag-specific CD8 T cell responses										SIV pVL									Gag-specific CD8 T cell responses
	Time post-ATI (wk)	D1=37046	D2=37159	D3=37203	D4=37553	G1=36063	G2=36079	G3=36817	G4=37519	Time post-ATI (wk)	D1=37046	D2=37159	D3=37203	D4=37553	G1=36063	G2=36079	G3=36817	G4=37519		Time post-ATI (wk)	E1=36167	E2=36614	E3=36839	E4=37214	H1=36741	H2=36871	H3=37514	H4=37550	Time post-ATI (wk)	E1=36167	E2=36614	E3=36839	E4=37214	H1=36741	H2=36871	H3=37514	H4=37550
	-2.28571	15	15	15	15	15	15	15	15	-2.28571	0.34	0.53	1.62	0	0.16	3.82	0.01	0.21		-2.28571	15	15	15	15	15	15	15	15	-2.28571	0.1	0	0	0.01	0	1.08	0.14	0
	-2.14286	15	15	15	15	15	15	15	15	-1.28571	1.04	0.81	3.67	0.63	1.27	4.37	2.01	5.02		-2.14286	15	15	15	15	15	15	15	15	-1.28571	0	0	0	0.03	0.03	0	0.07	0
	-1.28571	15	15	15	15	15	15	15	15	-0.357143	1.97	5.98	4.86	1.41	1.61	5.13	3.52	2.74		-1.28571	15	15	15	15	15	15	15	15	-0.357143	0	0	0	0.03	0	0	0.19	0
	-0.428571	15	15	15	15	15	15			-0.285714										-0.428571	15	15	15	15	15	15			-0.285714
	-0.285714			15	15			15	15	0.714286	3.49	4.34	12.2	2.52	1.97	1.82	4.24	0.42		-0.285714			15	15			15	15	0.714286		0	0.58	0	0	0	0.16	0.01
	0	15	15	15	15	15	15	15	15	1.85714	1.45	3.69	1.72	0	2.12	7.6	4.04	0		0	15	15	15	15	15	15	15		1.85714	0.03	0	0	0.01	0	0.03	0.13	0
	0.428571	15	15	15	15	15	15	15	15	2.5	0.66	2.36	4.63	1.13		3.01	3.87	3.23		0.428571	15	15	15	15	15	15	15	15	2.5	0.05	0	0.58	0.06	0.01	0.69	0.12	0
	0.714286	15	15	15	15	15	15	15	15	2.57143										0.714286	15	15	40	15	15	15	15	15	2.57143
	1	15	15	15	15	15	15	15	15	3.85714	2.93	3.03	8.27	1.1	0.92	1.99	1.9	3.24		1	15	15	680	15	15	1700	15	15	3.85714	0	0.43	0.21	0.35	0.07	0.2	1.24	0
	1.42857	15	15	15	15	15	15	15	15	5.71429	1.52	5.85	2.79	0	0.79	2.37	2.89	3.85		1.42857	1400	15	28000	400	15	58000	15	15	5.71429	0	0.48	1.88	0.4	0	0.54	1.18	0.11
	1.85714	15	320	15	15	15	15	15	15	9.71429	0.29	0.55	0.29	0	1.55	4.67	3.66	5.97		1.85714	15000	1400	40000	12000	20000	940000	65	290	9.71429	0	0.42	2.89	0.09	0.14	0.34	2.09	0.88
	2.42857	15	12000			15	65	15		13.7143	0.75	4.34	2.18	0.54	0.83	1.74	2.35	1.44		2.42857	16000	38000			600000	420000			13.7143	0	0.67	0	0.21	0	0.32	0.21	1.11
	2.57143			15	1900				15	17.7143	0.52	1.89	1.17	0	0.67	2.88	1.86	0.56		2.57143			9300	150000			33000	11000	17.7143	0	0.46	0	0.2	0.02	0.11	0.57	0.62
	2.85714	65	12000	15	12000	15	1300	15	25	24.5714	0.66	2.06	3.25	0.29	0.26	2.69	0.78	0.47		2.85714	15000	53000	6200	48000	500000	32000			24.5714	0.02	0.6	0	0.2	0.03	0.07	0.83	0.3
	3.42857	1000	320	15	26000	15	15000	25	1500											3.42857	11000	44000	11000	3200	110000	1700000	11000	290000
	3.85714	940	650	65	5500	15	14000	65	3200											3.85714	6900	68000	16000	540	62000	780000	9200	290000
	4.42857	3700	11000	4500	19000	500	1700	40	8300											4.42857	11000	160000	36000	5000	120000	350000	12000	320000
	4.85714	1200	15000	9900	8400	2400	140	15	12000											4.85714	4100	130000	13000	6600	250000	190000	16000	63000
	5.71429	790	8800	14000	1300	69000	430	15	9900											5.71429	680	5400	720	12000	120000	250000	4900	10000
	6.71429	65	1200	8700	1200	52000	1200		9600											6.71429	1500	4500	65	2500	44000	280000	1800	15000
	7.57143	15	1400	9100	1900	99000	65	15	1000											7.57143	4400	3000	65	2000	77000	410000	2400	6500
	8.57143	15	2900	8000	2200	2500	65	15	1700											8.57143	8100	9300	65	4600	65000	810000	1500	680
	9.71429	65	2000	11000	2400	1900	25	320	9200											9.71429	7300	1200	65	2900	58000	1300000	580	720
	10.7143	250	1900	24000	1300	2100	40	1800	8000											10.7143	5500	1900	65	7100	47000	1200000	65	580
	11.5714	40	6600	30000	1500	1700	25	40	24000											11.5714	4900	1600	140	5800	33000	1300000	610	580
	12.5714	15	16000	52000	2700	2300	40	250	130000											12.5714	9000	1000	65	3700	44000	1800000	2400	430
	13.7143	15	26000	92000	2100	5100	15	250	52000											13.7143	12000	1500	110	9300	37000	1900000	500	65
	14.7143	15	45000	180000	3400	6100	65	580	81000											14.7143	24000	6000	680	16000	85000	2100000	830	1700
	15.7143	25	48000	110000	1700	8200	40	1200	350000											15.7143	24000	4400	400	17000	93000	2700000	360	900
	16.5714	15	130000	180000	3200	5400		1100	110000											16.5714	37000	5500	790	17000	67000	1300000	430	1100
	17.7143	25	170000	210000	8300	5500	180	1400	67000											17.7143	36000	9000	1300	32000	110000	2300000	250	540
	18.7143	25	90000	210000	970	8000	15	9000	160000											18.7143	33000	4800	3000	35000	150000	1300000	470	470
	19.5714	15	68000	190000	650	3400	25	2800	170000											19.5714	38000	3900	140	33000	73000	1700000	290	650
	20.5714	25	120000	330000	2000	4700	65	4600	320000											20.5714	81000	6500	720	35000	100000	1500000	790	1100
	21.5714	15	71000	260000	1300															21.5714	72000	5900	1300	43000
	22.7143	15	52000	310000	320	5400	15	16000	500000											22.7143	44000	6200	110	29000	120000	1900000	650	2400
	23.5714	15	85000	280000	970	7400	25	20000	630000											23.5714	36000	5000	25	45000	120000	3500000	1000	2200
	24.5714	15	150000	360000	1200	15000	400	41000	630000											24.5714	81000	8400	65	97000	280000	4500000	760	4300
	Fig 5B, Left - Plasma viral loads and CD8 T cell responses in Lung wash (mRNA/SIV-gag)																			Fig 5B, Right - Plasma viral loads and CD8 T cell responses in Lung wash (mRNA/Ctrl)
		mRNA/SIV-gag									mRNA/SIV-gag										mRNA/Ctrl									mRNA/Ctrl
		SIV pVL									Gag-specific CD8 T cell responses										SIV pVL									Gag-specific CD8 T cell responses
	Time post-ATI (wk)	D1=37046	D2=37159	D3=37203	D4=37553	G1=36063	G2=36079	G3=36817	G4=37519	Time post-ATI (wk)	D1=37046	D2=37159	D3=37203	D4=37553	G1=36063	G2=36079	G3=36817	G4=37519		Time post-ATI (wk)	E1=36167	E2=36614	E3=36839	E4=37214	H1=36741	H2=36871	H3=37514	H4=37550	Time post-ATI (wk)	E1=36167	E2=36614	E3=36839	E4=37214	H1=36741	H2=36871	H3=37514	H4=37550
	-2.28571	15	15	15	15	15	15	15	15	-2.28571	2.01	1.2	0.17	0.63	2.16	0.94		2.39		-2.28571	15	15	15	15	15	15	15	15	-2.28571	0.09	0.61	0	0	0	0	0.35	1.73
	-2.14286	15	15	15	15	15	15	15	15	-1.28571	25.28	3.35	3.64	12.28						-2.14286	15	15	15	15	15	15	15	15	-1.28571	0	0	0.4	0
	-1.28571	15	15	15	15	15	15	15	15	-0.428571	26.41	11.17	10.92	27.1	13.83	16.06	25.86	15.24		-1.28571	15	15	15	15	15	15	15	15	-0.428571	0	0.33	0	0	0.33	0	0.61	0.06
	-0.428571	15	15	15	15	15	15			-0.285714										-0.428571	15	15	15	15	15	15			-0.285714
	-0.285714			15	15			15	15	0.857143					16.61	15.7	25.09	22.86		-0.285714			15	15			15	15	0.857143					0.01	0	0.18	1.49
	0	15	15	15	15	15	15	15	15	1.85714	8.88	13.16	3.15	19.17	17.54	12.26	18.8	15.08		0	15	15	15	15	15	15	15		1.85714	0.03	0.11	0.45		0	0	0.17	0.64
	0.428571	15	15	15	15	15	15	15	15	2.5	10.03	3.45	1.74	19.23	4.23	13.1	15.1	18.16		0.428571	15	15	15	15	15	15	15	15	2.5	0.45	0.01	1.32	0.06	0	0	0.04	0.02
	0.714286	15	15	15	15	15	15	15	15	2.57143										0.714286	15	15	40	15	15	15	15	15	2.57143
	1	15	15	15	15	15	15	15	15	3.85714	4.02	15.85	1.57	8.71	3.89	3.1	2.78	11.47		1	15	15	680	15	15	1700	15	15	3.85714	2.69	0	5.43	4.16	0.35	0.51	0.07	0
	1.42857	15	15	15	15	15	15	15	15	5.71429	4.89	8.93	2.15	8.27	8.85	15.3	13.74	21.27		1.42857	1400	15	28000	400	15	58000	15	15	5.71429	0.05	5.29	4.06	4.86	0.42	1.33	8.3	4.72
	1.85714	15	320	15	15	15	15	15	15	7.57143	9.8	8.8	2.88	12.04	10.77	10	12.98			1.85714	15000	1400	40000	12000	20000	940000	65	290	7.57143	3.09	10.75	15.59	8.25	0.56	15.68	11.52	2.16
	2.42857	15	12000			15	65	15		9.71429	10.43	9.54	8.41	14.12	9.05	8.84	10.45	18.37		2.42857	16000	38000			600000	420000			9.71429	0.9	11.12	13.25	9.39	0.64	11.77	8.13	10.04
	2.57143			15	1900				15	11.5714	11.92	9.31	2.77	9.68	4.62	7.54	9.39	16.29		2.57143			9300	150000			33000	11000	11.5714	0.78	8.17	11.66	7.08	0.48	19.71	6.14	8.8
	2.85714	65	12000	15	12000	15	1300	15	25	13.7143	6.96	6.74	3.49	4.62	5.74	6.34	1.91	0.1		2.85714	15000	53000	6200	48000	500000	32000			13.7143	0.28	5.19	6.74	4.05	0.65	12.44	2.54	9.28
	3.42857	1000	320	15	26000	15	15000	25	1500	17.7143	4.47	4.42	5.93	7.13	5.97	6.52	6.01	6.99		3.42857	11000	44000	11000	3200	110000	1700000	11000	290000	17.7143	1.22	7.33	0.31	8.47	0.58	10.26	1.46	4.35
	3.85714	940	650	65	5500	15	14000	65	3200	21.5714	5.27	7.59	12.7	7.78	4.99	8.29	4.28	7.64		3.85714	6900	68000	16000	540	62000	780000	9200	290000	21.5714	0.94	7.44	4.42	5.47	0.48	5.99	2.68	4.56
	4.42857	3700	11000	4500	19000	500	1700	40	8300	24.5714	5.87	2.84	10.59	4.97	2.97	5.96	4.3	7.48		4.42857	11000	160000	36000	5000	120000	350000	12000	320000	24.5714	1.46	4.82	7.63	7.16	0.59	2.36	3.26	5.19
	4.85714	1200	15000	9900	8400	2400	140	15	12000											4.85714	4100	130000	13000	6600	250000	190000	16000	63000
	5.71429	790	8800	14000	1300	69000	430	15	9900											5.71429	680	5400	720	12000	120000	250000	4900	10000
	6.71429	65	1200	8700	1200	52000	1200		9600											6.71429	1500	4500	65	2500	44000	280000	1800	15000
	7.57143	15	1400	9100	1900	99000	65	15	1000											7.57143	4400	3000	65	2000	77000	410000	2400	6500
	8.57143	15	2900	8000	2200	2500	65	15	1700											8.57143	8100	9300	65	4600	65000	810000	1500	680
	9.71429	65	2000	11000	2400	1900	25	320	9200											9.71429	7300	1200	65	2900	58000	1300000	580	720
	10.7143	250	1900	24000	1300	2100	40	1800	8000											10.7143	5500	1900	65	7100	47000	1200000	65	580
	11.5714	40	6600	30000	1500	1700	25	40	24000											11.5714	4900	1600	140	5800	33000	1300000	610	580
	12.5714	15	16000	52000	2700	2300	40	250	130000											12.5714	9000	1000	65	3700	44000	1800000	2400	430
	13.7143	15	26000	92000	2100	5100	15	250	52000											13.7143	12000	1500	110	9300	37000	1900000	500	65
	14.7143	15	45000	180000	3400	6100	65	580	81000											14.7143	24000	6000	680	16000	85000	2100000	830	1700
	15.7143	25	48000	110000	1700	8200	40	1200	350000											15.7143	24000	4400	400	17000	93000	2700000	360	900
	16.5714	15	130000	180000	3200	5400		1100	110000											16.5714	37000	5500	790	17000	67000	1300000	430	1100
	17.7143	25	170000	210000	8300	5500	180	1400	67000											17.7143	36000	9000	1300	32000	110000	2300000	250	540
	18.7143	25	90000	210000	970	8000	15	9000	160000											18.7143	33000	4800	3000	35000	150000	1300000	470	470
	19.5714	15	68000	190000	650	3400	25	2800	170000											19.5714	38000	3900	140	33000	73000	1700000	290	650
	20.5714	25	120000	330000	2000	4700	65	4600	320000											20.5714	81000	6500	720	35000	100000	1500000	790	1100
	21.5714	15	71000	260000	1300															21.5714	72000	5900	1300	43000
	22.7143	15	52000	310000	320	5400	15	16000	500000											22.7143	44000	6200	110	29000	120000	1900000	650	2400
	23.5714	15	85000	280000	970	7400	25	20000	630000											23.5714	36000	5000	25	45000	120000	3500000	1000	2200
	24.5714	15	150000	360000	1200	15000	400	41000	630000											24.5714	81000	8400	65	97000	280000	4500000	760	4300

## Sheet: Fig 6
	Fig 6A - Experimental Timeline (no data)
	Fig 6B - SIV pVLs after infection
		mRNA SIVgag/nef/pol						Controls
	Time post-infection (wk)	B1=36608	B2=37891	B3=38030	B4=38051	B5=38059	Time post-infection (wk)	D1=36069	D3=37446	D4=38031	D5=38520	D6=36834
	0	15	15	15	15	15	0	15	15	15	15	15
	0.714286	14000	14000	11000	26000	13000	0.714286	25000	98000	4200	96000	30000
	1	290000	330000	200000	540000	270000	1	840000	2600000	190000	1500000	830000
	1.28571	4400000	4300000	1700000	7600000	3400000	1.28571	14000000	27000000	5100000	18000000	8800000
	1.71429	2700000	520000	1300000	9000000	6400000	1.71429	41000000	20000000	6800000	7100000	1300000
	2.28571	24000	16000	42000	240000	190000	2.28571	2900000	580000	140000	220000	26000
	3	860	65	1700	10000	2600	3	37000	34000	3100	6000	760
	4	65	40	40	760	65	4	940	3200	25	500	25
	5		25	25	140	40	5	500	2500	40	220	15
	7	15	15	15	72	40	6	72	830	15	65	15
	8	15	15	15	65	40	7	65	320	15	40	15
	9	15	15	15	25	15	8	40	320	15	15	15
	10	15	15	15	40	15	9	15	140	15	15	25
	12	15	15	15	25	40	10.1	15	65	15	15	15
	14	15	15	15	15	15	12	40	40	15	15	15
	16	15	15	15	15	15	14	40	40	15	15	15
	18	15	15	15	15	15	18	15	15	15	15	15
	21	15	15	15	15	15	21	15	40	15	15	15
	27.1429	15	15	15	15	15	24.7	15	15	15	15	15
	30.1429	15	15	15	15	15	27.1429	15	15	15	15	15
	34	15	15	15	15	15	31.2857	15	25	15	15	15
							34.1429	15	15	15	15	15
	Fig 6C - SIV-specific (gag+nef+pol) CD8 T cell responses in blood relative to vaccination
		mRNA SIVgag/nef/pol					Controls
	Time post-vaccination (wk)	B1=36608	B2=37891	B3=38030	B4=38051	B5=38059	D1=36069	D3=37446	D4=38031	D5=38520	D6=36834
	0	0	0	0.078947	0.10568	0.149211	0.14	0.062223	0.116059	0.56	0.210059
	1	0.527473	0.265252	0.993548	0.367279	0.686275	0.0147601	0.022728	0.191194	0.035556	0
	3	0.0904393	0.875233	0.033445	0.096899	0.40264	0.0332906	0.063584	0.031877	0	0
	4	1.11359	2.75157	1.07302	0.835821	0.235897	0.107399	0.050725	0.08259	0.067017	0
	6	1.18857	3.38684	0.744099	0.318021	0.087015	0.066313	0.016502	0.391149	0.296297	0.107198
	7	3.06805	6.91176	1.13158	1.37161	0.339623	0.32419	0.080515	0.026616	0.045788	0
	7.85714						0.234375	0.410959	0	0.044543	0
	8	1.81514	3.79762	7.49045	0.503311	0
	10	0.960648	1.51194	0.519481	0.455213	0.075702	0.104987	0.081632	0	0	0.181488
	12	1.32497	2.18919	0.328467	0.12945	0	0	0.036765	0	0.528265	0.066667
	15	0.634615	2.76892	0.062696	0	0.453005	0.606436	0.493783	0.441496	0	0.122392
	18	0.287582	0.151934	0.082256	0	0	0	0.552996	0	0.042105	0
	20	0.225118	0	0.118421	2.22047	0	0	0.471124	0.695479	1.6171	0.055402
	22	2.28903	5.4397	0.475578	2.20238	0.283604	0.153257	0.247423	0.185811	0	0
	24	2.18121	2.33487	0.2657	1.84132	0.174029	0.779817	0	0	0	0
	26	1.9863	1.77232	1.07807	0.465793	0.127119	0	0.008696	0.003268	0.146273	0.140665
	29	0.953984	0.796221	0.446429	0.413355	0.263819	0.549261	0.061166	0.005574	0	0.01013
	31	1.15561	1.55844	0.3875	1.00707	0.12016	0.137672	0.103858	0.003468	0.045685	0
	34	0.632022	0.568627	0.463847	0.364078	0.195341	0	0	0	0	0
	Fig 6D - SIV-specific (gag+nef+pol) CD8 T cell responses in lung wash (BAL) relative to vaccination
		mRNA SIVgag/nef/pol					Controls
	Time post-vaccination (wk)	B1=36608	B2=37891	B3=38030	B4=38051	B5=38059	D1=36069	D3=37446	D4=38031	D5=38520	D6=36834
	0	1.38	0	0	0.84	0.31	1.76	0.35	0.41	0.41	1.36
	1	1.49	1.58	3.81	5.72	3.9	1.81	0.42	1.39	1.66	0
	3	11.93	7.1	5.19	3.82	12	0.81	6.72	1.11	2.47	0.58
	4	17.56	8.04	6.42	6.34	10.27	1.56	0	0.9	0.39	0.28
	6	3.11	3.37	13.12	5.19	15.01	1.29	0	0.23	1.64	1.34
	7	16.93	4.44	4.78	7.53	2.08
	8	5.08	3	0.8	2.4	3.02
	10	0	1	0.56	5.36	5.23	0	0	0	0	0
	12	0	0	0.68	0	2.41	1.1	0.07	0	1.2	0
	13						7.92	0.66	0.57	0.58	0
	16						1.77	1.49	2.39	0.5	0
	18						3.34	2.14	0.28	2.59	9.14
	20	4.19	0.84	0.74	3.61	2.36
	21	8.32	5.03	6.73	6.4	3.63	0.37	0.62	1.04	0.29	3.17
	22	17.54	22.48	15.14	19.21	7.78	0	0	0	0	0
	24	10.63	7.61	8.96	9.62	11.25	1.79	2.45	4.39	4.65	2.41
	26	9.51	6.77	6.39	14.19	3.37	0	0	0	0	0
	29	4.32	1.57	4.26	2.05	4.12	0.09	0.12	0	0.51	2.35
	31.286	5.9	2.4	4.06	2.35	4.4	1.95	0.18	1.25	0.49	0.39
	34	5.15	2.57	2.06	1.5	2.95	0.54	1.11	0.2	0.56	3.13
	Fig 6E - SIV-specific (gag+nef+pol) CD8 T cell responses in blood relative to ATI
		mRNA SIVgag/nef/pol						Controls
	Time post-ATI (wk)	B1=36608	B2=37891	B3=38030	B4=38051	B5=38059	Time post-ATI (wk)	D1=36069	D3=37446	D4=38031	D5=38520	D6=36834
	-2.29	0.632	0.568627	0.4638	0.3641	0.1953	-2.29	0.348387	0.082474	0.013369	0.126732	0
	-1.29	2.0678	0.286104	0.9043	1.2127	0.3321	-1.29	0	0	0	0	0
	-0.29	4.0868	8.32	3.1129	1.5374	0.0585	-0.43	1.10285	0.258899	0.070329	0.074074	0.058997
	0.71	3.4618	4.26612	1.5952		0.138
	1.43	3.8045	2.80108	3.4191	1.1765	0.221	0.71	0.836408	0.269059	0	0.130294	0
	2.43	0.1554	0.774581	1.9532	8.8185	2.6343	1.86	0	0.493151	0.011866	0.004637	0
	3.86	2.0467	6.08333	1.3185	0.0685	0.1396	2.43	0	0.323054	0.388572	0.186246	0.016026
	4.86	1.8172	5.28846	2.0425	0.8937	0.2633	2.57
	5.71	2.2319	4.44444	1.4253	0.6916	0.1091	2.86	0.164706	0	0	0.252632	0.014993
	6.57	1.0043	2.24115	0.9877	0.7949	0.1394	3.86	0.0240096	1.9933	0.124575	0.136778	0
	7.57	2.6652	3.44937	1.8207	1.2078	0.7995	4.86	0.184544	1.49296	0.436682	0.378973	0
	9.71	1.2034	4.40648		0.4069	0.3313	5.71	0.690537	0.678514	0.326506	0.35489	0.111782
	11.57	2.7331	4.29319	3.1085	0.571	0.1858	6.57	0.660955	0.096154	0.548544	0.392707	0.768136
	13.71	1.8038	9.54819	4.4444	1.4586	0.5355	7.57	0.767196	0.425868	0.65051	0.406386	0.414201
	15.71	1.5716	5.45573	2.1226	0.8671	0.2354	9.71	0.414129	0	0.532688	0.453297	0.341065
	17.71	0.8676	3.89751	2.5733	0.1628	0.4415	11.57	0.910931	1.31313	1.10629	0.809877	0.497059
	19.71	0.5128	4.87469	2.5599	0.0501	0.3883	13.71	0.636475	1.51773	1.28519	0.564226	1.68531
	21.57	1.6534	10.7013	1.9451	0.315	0.2009	15.57	0.663648	0.4	1.42331	1.14094	0.684896
	24.57	1.4925	3.38275	2.1573	1.6159	0.2297	17.71	1.14734	0.779392	0.780568	0.385542	1.46183
							19.71	1.24342	1.19946	1.49551	0.976551	1.76087
							21.57	0.688406	0.839695	1.16249	0.647059	0.759494
							24.7	0.912548	1.12183	0.913191	0.241667	0.67729
	Fig 6F - SIV-specific (gag+nef+pol) CD8 T cell responses in lung wash (BAL) relative to ATI
		mRNA SIVgag/nef/pol						Controls
	Time post-ATI (wk)	B1=36608	B2=37891	B3=38030	B4=38051	B5=38059	Time post-ATI (wk)	D1=36069	D3=37446	D4=38031	D5=38520	D6=36834
	-2.29	5.15	2.57	2.06	1.5	2.95	-2.29	0.97	1.89	0.24	0.42	0.1
	-1.29	10.51	4.54	8.96	6.57	5.16	-1.29	0	0.31	0.05	0.34	0.3
	-0.29	6.2	2.09	12.51	19.04	5.63	-0.43	0.46	0.16	1.02	0.69	0
	0.71	16.26	9.33	10.74	14.97	12.28	-0.29
	1.43	12.89	12.67	11.86	17.43	15.21	0.71	0	0.94	0.15	0.9	0.15
	2.43	7.25	8.15	10.11	8.11	9.26	1.86	0	0	0.1	2.32	0
	3.86	5.63	7.64	8.7	9.82	8.36	2.43	0.29	0.02	0.001	0.009	0.13
	4.86	6.31	5.91	8.58	16.47	3.91	2.57
	6.57	6.59	15.82	10.98	14.4	7.88	2.86	0.51	2.1	0.12	1.07	1.19
	7.57	6.06	18.29	14.63	7.31	12.57	3.86	5.21	2.36	1.38	7.19	0
	9.71	3.07	13.82	12.76	10.71	12.15	4.86	4.61	7.13	2.74	11.06	4.72
	11.57	5.92	10.01	20.06	22.81	11.51	5.71	6.15	8.39	3.37	8.92	3.54
	13.71	12.08	7.17	19.48	17.41	18.27	6.57	15.32	18.81	15.95	16.46	7.5
	15.71	12.28	7.31	15.7	18.9	20.49	7.57	14.66	10.7	11.83	13.95	5.133
	17.71	19.32	16.15	18.07	11.1	9.13	9.71	10.83	13.3	10.09	8.15	11.02
	19.71	4.97	10	20.77	16.89	15.3	11.57	7.98	8.88	11.3	8.3	3.79
	21.57	6.14	8.68	15.49	14.73	15.12	13.71	11.4	11.74	12.6	5.6	6.71
	24.57	5.17	8.81	16.19	24.24	6.03	15.57	11.03	9.72	5.15	5.68	7.16
							17.71	10.54	8.05	9.39	3.37	4.92
							19.71	9.35	6.47	9.17	3.82	3.16
							21.57	11.07	3.44	7.59	5.82	5.83
							24.7	16.31	3.03	10.19	4.69	4.64
	Fig 6G - SIV-specific (gag+nef+pol) CD4 T cell responses in blood relative to ATI
		mRNA SIVgag/nef/pol						Controls
	Time post-ATI (wk)	B1=36608	B2=37891	B3=38030	B4=38051	B5=38059	Time post-ATI (wk)	D1=36069	D3=37446	D4=38031	D5=38520	D6=36834
	-2.29	0.2577	0.242291	0.5703	0.2418	0.1258	-2.29	0.0733181	0.066826	0.026463	0.188182	0.051099
	-1.29	1.2932	0.516271	1.3495	1.7683	0.6168	-1.29	0.0283066	0	0.082019	0.196112	0.096471
	-0.29	0.4855	0.403112	1.2716	0.9257	0.29	-0.43	0.0991443	0.054428	0.053541	0.037037	0.0025
	0.71	0.7107	0.414449	1.1843		0.1958
	1.43	1	0.586621	1.4288	0.5464	0.22	0.71	0.0521583	0.182448	0.141609	0.081872	0.099078
	2.43	0.0924	0.193549	1.2078	0.5475	1.1767	1.86	0	0.099788	0.053191	0.043077	0.089864
	3.86	0.385	0.235054	0.6548	0.4738	0.219	2.43	0.199109	0.064103	1.0104	0.25	0.423431
	4.86	0.2609	0.422764	0.8121	0.6403	0.2574	2.57
	5.71	0.7098	0.349431	0.705	0.7523	0.0858	2.86	0.127977	0.081365	0.259529	0.990259	0.848592
	6.57	0.3673	0.286625	0.5674	0.557	0.0776	3.86	0.237624	0.191011	0.435727	0.979833	0.787198
	7.57	0.3913	0.267242	0.4637	0.2917	0.1328	4.86	0.288663	0.223913	0.529754	0.436432	0.33926
	9.71	0.51	0.461476		0.2867	0.263	5.71	0.329926	0.331445	0.310084	0.973157	0.1375
	11.57	1.2516	0.324283	0.6298	1.3554	0.164	6.57	0.318099	0.1261	0.62709	0.638996	0.259142
	13.71	0.8059	0.685413	1.5899	2.5	0.245	7.57	0.383562	0.153807	1.03177	0.223235	0.431403
	15.71	0.3935	0.330383	0.5637	0.9429	0.0694	9.71	0.199813	0	1.47185	0.71444	0.079886
	17.71	0.2889	0.808	1.4448	1.5931	0.1363	11.57	0.303944	0.047431	1.04351	0.952296	0.231687
	19.71	0.2958	0.609756	2.7275	0.7349	0.1256	13.71	0.197808	0.030211	0.618963	0.16179	0.417763
	21.57	0.4892	2.36162	1.1314	2.4052	0.0053	15.57	0.129411	0.454731	0.273169	0.003921	0.373573
	24.57	0.6882	1.4914	3.465	3.3036	0.6062	17.71	0.236559	0.063712	0.73538	0.370216	0.515076
							19.71	0.20871	0.222875	1.41071	0.609459	0.797361
							21.57	0.146868	0.421479	1.43144	0.530899	0.418902
							24.7	0.309524	2.3801	0.465195	0.331097	0.221212
	Fig 6H - SIV-specific (gag+nef+pol) CD4 T cell responses in lung wash (BAL) relative to ATI
		mRNA SIVgag/nef/pol						Controls
	Time post-ATI (wk)	B1=36608	B2=37891	B3=38030	B4=38051	B5=38059	Time post-ATI (wk)	D1=36069	D3=37446	D4=38031	D5=38520	D6=36834
	-2.29	0.51	0.62	0.73	0.66	0.34	-2.29	1.05	2.56	2.04	0.81	0.84
	-1.29	0.94	4.03	14.79	5.95	1.22	-1.29	0.05	0.08	0.81	0.44	0.77
	-0.29	1.93	4.04	6.72	5.63	2.34	-0.43	0.48	0.26	8.71	0.5	0.2
	0.71	0.34	1.45	4	4.53	2.17	-0.29
	1.43	0.32	1.47	3.99	2.47	2.35	0.71	0.14	0.32	1.24	0.01	0.59
	2.43	0.22	1.69	1.4	0.64	2.54	1.86	0.9	0	1.14	4.04	0.79
	3.86	0	1.22	4.6	2.95	2.23	2.43	0.26	0.03	0.129	0.141	0.01
	4.86	0	1.5	3.25	8.28	0.68	2.57
	6.57	0.92	5.33	5.19	6.35	1.91	2.86	0.13	0.69	0.93	1.76	0.56
	7.57	1.15	4.62	6.03	1.4	4.9	3.86	1.77	0.76	2.13	6.37	1.53
	9.71	0.24	3.79	3.21	5.29	5.53	4.86	1.17	2.62	0	4.19	0.28
	11.57	0.81	3.64	10.66	12.86	8.46	5.71	1.09	2.94	1.38	3.84	1.67
	13.71	0.66	3.99	7.63	7.63	9.11	6.57	1.75	9.63	3.38	6.08	1.48
	15.71	0.9	3.08	5.96	7.94	4.73	7.57	1.31	6.39	3.15	4.87	3.54
	17.71	3.74	3.55	6.54	5.87	1.57	9.71	1.07	7.2	4.88	0.8	2.36
	19.71	0.6	8.52	8.68	4.5	1.09	11.57	1.45	5.32	4.86	2.03	1.01
	21.57	0.47	8.39	2.52	3.62	10.36	13.71	1.06	4.17	3.59	0.51	2.52
	24.57	0.71	7.75	6.78	6.51	0.67	15.57	3.22	3.84	2.61	0.96	3.7
							17.71	1.99	1.45	4.38	1.04	4.29
							19.71	5.78	1.43	4.56	0.75	2.39
							21.57	3.39	1.17	3.34	1.34	2.55
							24.7	7.54	1.28	3.21	0.99	3.23
	Fig 6I - SIV-specific (gag+nef+pol) CD8 T cell responses in tissues 2 days pre-ATI
		mRNA SIVgag/nef/pol					Controls
	Tissue	B1=36608	B2=37891	B3=38030	B4=38051	B5=38059	D1=36069	D3=37446	D4=38031	D5=38520	D6=36834
	BAL	6.2	2.09	12.51	19.04	5.63	0.46	0.16	1.02	0.69	0
	PBMC	4.0868	8.32	3.1129	1.5374	0.0585	1.10285	0.258899	0.070329	0.074074	0.058997
	Peripheral LN	7.93605	1.66355	4.67197	3.90135	5.74153	1.49856	0.212389	0.267516	0.225989
	Bone marrow	6.08301	2.02881	2.50457	2.06504	0.97171	0	0.121166	0.031596	0.036563	0.078247
	Fig 6J - SIV-specific (gag+nef+pol) CD8 T cell responses in tissues 18 days post-ATI
		mRNA SIVgag/nef/pol					Controls
	Tissue	B1=36608	B2=37891	B3=38030	B4=38051	B5=38059	D1=36069	D3=37446	D4=38031	D5=38520	D6=36834
	BAL	7.25	8.15	10.11	8.11	9.26	0.29	0.02	0.001	0.009	0.13
	PBMC	0.1554	0.774581	1.9532	8.8185	2.6343	0	0.323054	0.388572	0.186246	0.016026
	Peripheral LN	5.82782	1.47453	2.79121	5.02941	8.02703	0.787952	0.024213	0.123457	0	0
	Bone marrow	6.91525	3.59867	2.67797	4.71761	1.87192	0.05848	0.046774	0.087957	0.071633	0
	Fig 6K - Time to SIV rebound after ATI
			Time to rebound (d)
	mRNA SIVgag/nef/pol	B1=36608	31
		B2=37891	20
		B3=38030	17
		B4=38051	10
		B5=38059	20
	Controls	D1=36069	10
		D3=37446	10
		D4=38031	13
		D5=38520	10
		D6=36834	13
	Fig 6L - Log Plasma viral loads after ATI
		mRNA SIVgag/nef/pol					Controls
	Time post-rebound (wk)	B1=36608	B2=37891	B3=38030	B4=38051	B5=38059	D1=36069	D3=37446	D4=38031	D5=38520	D6=36834
	-2.5	1.14613	1.14613	1.14613	1.14613	1.14613	1.14613	1.14613		1.14613	1.14613
	-2	1.14613	1.14613	1.14613		1.14613	1.14613		1.16111
	-1.5	1.14613	1.14613	1.14613	1.14613	1.14613		1.14613	1.14613	1.14613	1.14613
	-1	1.14613	1.14613	1.14613	1.17609	1.14613	1.14613	1.14613	1.14613	1.14613	1.14613
	-0.5	1.14613	1.14613	1.17609	1.16111	1.14613	1.14613	1.14613	1.17609	1.14613	1.14613
	0	1.81291	1.60206	2.50515	2.4624	1.39794	2.85733	1.81291	2.81291	1.81291	3.5682
	0.5	3.11394	3.25527	3.85733	3.23045	2.69897	4.07918	3.50515		3.90849
	1		3.95904	6.07918	4.88081	3.54407			3.07918		3.74819
	1.5	4.32222	3.66276	5.91908	5.72428	4	6.04139	4.94939	2.73239	4.53148	3.32222
	2	1.14613	2.63347	5.43136	5.79934	3.94939	5.63347	5.32222	1.60206	4.6721	3.34242
	2.5			5.27875	5.62325		5.25527	5.75587	1.81291	4.53148	3.86923
	3	1.81291	2.69897	5.44716	5.29553	5.62325	4.83885	6.20412	1.81291	4.49136	3.91381
	4	3.36173	2.27875	5.50515	5.07918	5.57978	4.71179	5.83605	3.14613	4.27815	2.85733
	5	1.39794	3.07918	5.85733	5.20412	5.716	4.76343	5.88081	3.83885	3.65321	2.78533
	6	1.81291	3.85733	6.11394	5.38021	5.44716	4.9345	6.27875	3.25527	3.38021	3.36173
	7	1.39794	4.11394	6.07918	5.81291	5.14613	4.97313	6.30103	3.79239	3.38021	3.75587
	8		4.17609	6.11394	5.93952	5.38021	5.07918	6.20412	4.11394	3.30103	3.83885
	9		4.25527	6.17609	5.72428	5.59106	5.11394	6.41497	4.04139	3.11394	3.76343
	10				5.63347		5.07918	6.41497	4.11394	2.25527	4.04139
	11	1.85733					5.14613	6.5563	4.41497	1.39794	4.04139
	12						5.25527	6.59106	4.85126	2.88081	3.90849
	13	1.85733	5.25527	6.5563		5.68124	5.32222	6.6902	4.89763	2.6721	4.11394
	14				5.716		5.34242	6.80618	5.04139	2.50515	4.04139
	15		5.68124	6.6721		5.74036
	16				5.74819		5.5563	6.85733	4.98227	1.81291	4.30103
	17	1.60206
	19		6.07918	6.6721		6.17609
	20	1.39794			5.97313		5.74819	6.74036	5.07918	1.60206	4.98677
	22		6.4624	6.64345		6.20412
	23				5.85733		5.6902	6.73239	5.07918	1.39794	5.14613

## Sheet: Fig 7
	Fig 7A - Gag-specific CD8 T cell responses in lung wash (BAL) after vaccination
		mRNA/SIV-gag									mRNA SIVgag/nef/pol
	Time-post vaccination (wk)	D1=37046	D2=37159	D3=37203	D4=37553	G1=36063	G2=36079	G3=36817	G4=37519	Time-post vaccination (wk)	B1=36608	B2=37891	B3=38030	B4=38051	B5=38059
	0	0.38	0.29	0.005	0.19	0.5195	0.0125	0	0.024	0	1.38	0	0	0.29	0.17
	1	12.68	1.39	1.64	10.91	4.33	21.97	2.61	9.17	1	1.49	0.7	1.47	2.68	2.66
	3	22.92	2.5	4.68	14.77	19.39	0	3.19	13.3	3	11.15	5.96	3.36	2.54	9.83
	4	39.98	1.4	1.6	21.07	23.32	44.22	17.4	21.5	4	15.31	4.78	2.72	2.34	8.87
	6	41.36	14.29	8.17	24.38	17.19	43.38	25.91	25.17	6	2.86	3.16	5.57	2.65	10.07
	7	42.08	8.22	5.6	30.35	15.54	26.02	23.94	2.05	7	14.12	3.78	1.8	3.39	1.26
	8	27.4	14.9			15.67	28.53			8	4.18	2.4	0	2.3	1.31
	10	34.2	7.01	4.72	32.3	10.4	23.28	11.75	11.87	10		0.97	0.24	1.58	3.24
	12	21.92	4.39	2.87	17.03	19.9	0	4.4	11.1	12			0.23		1.93
	15	12.96	2.16	0.37	13.7	3.48	10.77	5.57	8.59	18	5.53	0.79	1.46	1.13	1.27
	18	11.19	4.65	1.66	5.82	3.78	8.37	4.87	5.09	20	3.9	0.51	0.38	1.33	1.85
	20	13.89	2.09	3.67	6.22	5.69	6.83	4.22	6.52	21	6.41	3.6	2.35	1.61	2.47
	21	23.44	3.73	2.32	9.55	9.06	26.03	5.73	17.86	22	13.76	14.08	6.11	11.04	5.97
	22	23.84	12.35	6.32	26.54	13.51	39.53	3.72	8.3	24	8.57	5.91	3.6	5.55	9.85
	23	45.33	13.46	5.275	14.285	11.94	42.66	10.13	5.77	26	8.05	5.72	2.16	9.12	0.65
	26	9.31	1.9	0.21	5.07	13.2	33.59	11.85	14.53	29	4.01	1.09	0.71	0.73	3.01
	29	24.987	7.614	1.67	4.04	5.82	23.18	5.63	11.65	31.286	5.17	2.14	1.28	1.13	3.54
	32	18.24	4.05	1.66	5.94	5.78	3.74	4.25	7.01	34	4.66	1.94	0.76	1.05	2.17
	34	8.89	4.17	1.52	0	2.661	2.63	3.1	10.91
	Fig 7B - Gag-specific CD8 T cell responses in blood after vaccination
		mRNA/SIV-gag									mRNA SIVgag/nef/pol
	Time-post vaccination (wk)	D1=37046	D2=37159	D3=37203	D4=37553	G1=36063	G2=36079	G3=36817	G4=37519	Time-post vaccination (wk)	B1=36608	B2=37891	B3=38030	B4=38051	B5=38059
	0	0.0537	0.018	0		0	0	0	0.00694	0	0	0	0.078947	0.10568	0.149211
	1	1.6924	0.109	0.46	1.0503	1.00899	20.531	1.372	2.86239	1	0.527473	0.265252	0.993548	0.367279	0.686275
	3	2.1848	0.519	0.236	0.4073	0.555	7.70126	0.236	1.1747	3	0.0904393	0.875233	0.033445	0.096899	0.40264
	4	0.0605	1.253	0.896	1.4255	0.45952	10.3097	0.853	1.18919	4	1.11359	2.75157	1.07302	0.835821	0.235897
	6	0.4933	1.189	0.233	0.4894	0.12242	0.965321	0.499	0.2168	6	1.18857	3.38684	0.744099	0.318021	0.087015
	7	1.5672	1.681	1.537	2.1707	0	5.01779	0.541	1.03361	7	3.06805	6.91176	1.13158	1.37161	0.339623
	8	0.045	0.28	0.011	0.1204	0.51002	0.722034	0.477	0.29384	7.85714
	10	0.6162	1.318	3.25	0.5797	0.02551	1.83521	0.24	0.35629	8	1.81514	3.79762	7.49045	0.503311	0
	12	0.4847	0.103	0.084	0	0.16066	2.60255	0.652	0.31678
	15	0.2083	0.333	0.218	0.0203	0.03896	5	0	0	10	0.960648	1.51194	0.519481	0.455213	0.075702
	20	0.4473	0.674	0.143	0	0.28958	1.57426	0.163	0.10695	12	1.32497	2.18919	0.328467	0.12945	0
	21	2.2874	0	2.197	0	0.8963	9.53082	2.014	2.0709	15	0.634615	2.76892	0.062696	0	0.453005
	22	0.066	0.624			1.89655	13.7162			18	0.287582	0.151934	0.082256	0	0
	23	3.2583	1.918	3.435	1.1749	1.38604	14.1457	2.36	3.51339	20	0.225118	0	0.118421	2.22047	0
	26					0.41598	5.14019	1.194	0.16997
	29	0.6142	1.32	1.474	0.5445	0.01958	0.183521	0.019	0	22	2.28903	5.4397	0.475578	2.20238	0.283604
	34	0.3889	0.781	0.715	0	0.1775	3.79791	0.742	1.77344
										24	2.18121	2.33487	0.2657	1.84132	0.174029
										26	1.9863	1.77232	1.07807	0.465793	0.127119
										29	0.953984	0.796221	0.446429	0.413355	0.263819
										31	1.15561	1.55844	0.3875	1.00707	0.12016
										34	0.632022	0.568627	0.463847	0.364078	0.195341
	Fig 7C - Gag-specific CD8 T cell responses in lung wash (BAL) after ATI
		mRNA/SIV-gag									mRNA SIVgag/nef/pol
	Time-post ATi (wk)	D1=37046	D2=37159	D3=37203	D4=37553	G1=36063	G2=36079	G3=36817	G4=37519	Time-post ATi (wk)	B1=36608	B2=37891	B3=38030	B4=38051	B5=38059
	-2.28571	2.01	1.2	0.17	0.63	2.16	0.94		2.39	-2.29	4.66	1.94	0.76	1.05	2.17
	-1.28571	25.28	3.35	3.64	12.28					-1.29	8.69	3.4	4.62	2.72	4.13
	-0.428571	26.41	11.17	10.92	27.1	13.83	16.06	25.86	15.24	-0.29	5.52	2.09	6.13	6.18	4.99
	-0.285714									0.71	13.68	7.58	6.54	7.42	11.27
	0.857143					16.61	15.7	25.09	22.86	1.43	10.11	9.97	7.76	10.06	13.43
	1.85714	8.88	13.16	3.15	19.17	17.54	12.26	18.8	15.08	2.43	6.2	6.71	5.97	3.45	7.99
	2.5	10.03	3.45	1.74	19.23	4.23	13.1	15.1	18.16	3.86	5.19	6.65	5.26	4.9	7.16
	2.57143									4.86	5.83	4.76	4.62	6.99	3.44
	3.85714	4.02	15.85	1.57	8.71	3.89	3.1	2.78	11.47	6.57	5.42	11.82	6.19	8.02	6.63
	5.71429	4.89	8.93	2.15	8.27	8.85	15.3	13.74	21.27	7.57	4.66	16.41	9.63	0	10.41
	7.57143	9.8	8.8	2.88	12.04	10.77	10	12.98		9.71	2.82	10.86	9	7.18	10.82
	9.71429	10.43	9.54	8.41	14.12	9.05	8.84	10.45	18.37	11.57	5.76	8.83	11.98	14.62	10.06
	11.5714	11.92	9.31	2.77	9.68	4.62	7.54	9.39	16.29	13.71	10.82	6.94	11.79	12.69	15.62
	13.7143	6.96	6.74	3.49	4.62	5.74	6.34	1.91	0.1	15.71	11.15	6.93	7.99	12.12	17.38
	17.7143	4.47	4.42	5.93	7.13	5.97	6.52	6.01	6.99	17.71	15.79	9.64	10.23	9.54	7.9
	21.5714	5.27	7.59	12.7	7.78	4.99	8.29	4.28	7.64	19.71	4.46	8.64	10.87	9.08	14.36
	24.5714	5.87	2.84	10.59	4.97	2.97	5.96	4.3	7.48	21.57	5.41	7.65	9.2	7.55	13.15
										24.57	4.5	7.25	9.17	12.01	4.41
	Fig 7D - Gag-specific CD8 T cell responses in blood after ATI
		mRNA/SIV-gag									mRNA SIVgag/nef/pol
	Time-post ATi (wk)	D1=37046	D2=37159	D3=37203	D4=37553	G1=36063	G2=36079	G3=36817	G4=37519	Time-post ATi (wk)	B1=36608	B2=37891	B3=38030	B4=38051	B5=38059
	-2.28571	0.34	0.53	1.62	0	0.16	3.82	0.01	0.21	-2.29	0.632022	0.568627	0.381992	0.26699	0.112903
	-1.28571	1.04	0.81	3.67	0.63	1.27	4.37	2.01	5.02	-1.29	1.34346	0	0.091743	0.671642	0.22549
	-0.357143	1.97	5.98	4.86	1.41	1.61	5.13	3.52	2.74	-0.29	3.97407	8.29714	2.7024	1.14245	0.05848
	-0.285714									0.71	3.28998	4.26612	1.59517		0.119718
	0.714286	3.49	4.34	12.2	2.52	1.97	1.82	4.24	0.42	1.43	3.47468	2.71989	2.92167	0.602941	0.202797
	1.85714	1.45	3.69	1.72	0	2.12	7.6	4.04	0	2.43	0.123429	0.458034	1.78941	8.68151	2.41688
	2.5	0.66	2.36	4.63	1.13		3.01	3.87	3.23	3.86	1.90211	6.0119	1.05822	0.068493	0.095465
	2.57143									4.86	1.8172	4.98798	1.4876	0.416025	0.11147
	3.85714	2.93	3.03	8.27	1.1	0.92	1.99	1.9	3.24	5.71	2.0585	4.44444	1.11494	0	0.068702
	5.71429	1.52	5.85	2.79	0	0.79	2.37	2.89	3.85	6.57	0.777538	2.16252	0.725369	0.317965	0.139373
	9.71429	0.29	0.55	0.29	0	1.55	4.67	3.66	5.97	7.57	2.41405	3.1962	0.992147	0.301954	0.644658
	13.7143	0.75	4.34	2.18	0.54	0.83	1.74	2.35	1.44	9.71	1.02795	4.2446		0.021413	0.288344
	17.7143	0.52	1.89	1.17	0	0.67	2.88	1.86	0.56	11.57	2.47765	4.29319	1.09788	0.308642	0.18583
	24.5714	0.66	2.06	3.25	0.29	0.26	2.69	0.78	0.47	13.71	1.80383	9.45783	1.60207	1.45863	0.425629
										15.71	1.37814	4.58333	0.790094	0.573427	0.210412
										17.71	0.730594	3.64907	0.826667	0.081411	0.309051
										19.71	0.41958	4.47368	0.46841	0	0.26699
										21.57	1.51394	10.4416	0.735661	0.314961	0.182692
										24.57	0.961857	2.62803	0.765143	0.58548	0.145103
	Fig 7E - Time to rebound after ATI
			Time to rebound (d)
	mRNA/SIV-gag	D1=37046	20
		D2=37159	13
		D3=37203	27
		D4=37553	18
		G1=36063	31
		G2=36079	17
		G3=36817	24
		G4=37519	20
	mRNA SIVgag/nef/pol	B1=36608	31
		B2=37891	20
		B3=38030	17
		B4=38051	10
		B5=38059	20
	Fig 7F - Plasma viral loads after ATI
	Fig 7G - Plasma viral loads after ATI (mRNA/SIVgag only) - data in Fig 7F
	Fig 7H - Plasma viral loads after ATI (mRNA/SIVgag.nef.pol) - data in Fig 7F
		mRNA/SIV-gag									mRNA SIVgag/nef/pol
	Time-post ATi (wk)	D1=37046	D2=37159	D3=37203	D4=37553	G1=36063	G2=36079	G3=36817	G4=37519	Time-post ATi (wk)	B1=36608	B2=37891	B3=38030	B4=38051	B5=38059
	-2.28571	15	15	15	15	15	15	15	15	-2.28571	15	15	15	15	15
	-2.14286	15	15	15	15	15	15	15	15	-2.14286	15	15	15	15	15
	-1.28571	15	15	15	15	15	15	15	15	-1.28571	15	15	15	15	15
	-0.428571	15	15	15	15	15	15			-0.428571
	-0.285714			15	15			15	15	-0.285714	15	15	15	15	15
	0	15	15	15	15	15	15	15	15	0	15	15	15	15	15
	0.428571	15	15	15	15	15	15	15	15	0.428571	15	15	15	15	15
	0.714286	15	15	15	15	15	15	15	15	0.714286	15	15	15	15	15
	1	15	15	15	15	15	15	15	15	1	15	15	15	15	15
	1.42857	15	15	15	15	15	15	15	15	1.42857	15	15	15	290	15
	1.85714	15	320	15	15	15	15	15	15	1.71429	15	15	15	1700	15
	2.42857	15	12000			15	65	15		1.85714
	2.57143			15	1900				15	2.5	15	15	320	76000	15
	2.85714	65	12000	15	12000	15	1300	15	25	2.57143
	3.42857	1000	320	15	26000	15	15000	25	1500	2.85714	15	40	7200	530000	25
	3.85714	940	650	65	5500	15	14000	65	3200	3.42857	15	1800	1200000	630000	500
	4.42857	3700	11000	4500	19000	500	1700	40	8300	3.85714	15	9100	830000	420000	3500
	4.85714	1200	15000	9900	8400	2400	140	15	12000	4.42857	65	4600	270000	260000	10000
	5.71429	790	8800	14000	1300	69000	430	15	9900	5	1300	430	190000	150000	8900
	6.71429	65	1200	8700	1200	52000	1200		9600	5.71429	21000	500	280000	120000	420000
	7.57143	15	1400	9100	1900	99000	65	15	1000	6.57143	15	190	320000	160000	380000
	8.57143	15	2900	8000	2200	2500	65	15	1700	7.57143	65	1200	720000	240000	520000
	9.71429	65	2000	11000	2400	1900	25	320	9200	8.57143	2300	7200	1300000	650000	280000
	10.7143	250	1900	24000	1300	2100	40	1800	8000	9.71429	25	13000	1200000	870000	140000
	11.5714	40	6600	30000	1500	1700	25	40	24000	10.7143	65	15000	1300000	530000	240000
	12.5714	15	16000	52000	2700	2300	40	250	130000	11.5714	25	18000	1500000	430000	390000
	13.7143	15	26000	92000	2100	5100	15	250	52000	12.5714
	14.7143	15	45000	180000	3400	6100	65	580	81000	13.7143
	15.5714	25	48000	110000	1700	8200	40	1200	350000	14.7143
	16.5714	15	130000	180000	3200	5400		1100	110000	15.5714	25	18000	1500000	430000	390000
	17.7143	25	170000	210000	8300	5500	180	1400	67000	17.7143	72	480000	4700000	560000	550000
	18.7143	25	90000	210000	970	8000	15	9000	160000	21.5714	40	1200000	4700000	940000	1500000
	19.5714	15	68000	190000	650	3400	25	2800	170000	24.7143	25	2900000	4400000	720000	1600000
	20.5714	25	120000	330000	2000	4700	65	4600	320000
	21.5714	15	71000	260000	1300
	22.7143	15	52000	310000	320	5400	15	16000	500000
	23.5714	15	85000	280000	970	7400	25	20000	630000
	24.5714	15	150000	360000	1200	15000	400	41000	630000
	Fig 7I - Gag CD8 responses in BAL at ATI vs PVL set-point					Fig 7J - Total Gag CD8 responses in BAL (AUC) vs PVL set-point
		Subject	Log pVL at set-point	BAL Gag CD8 Resp at ATI			Subject	Log pVL at set-point	AUC BAL Gag CD8 Resp
	mRNA/SIV-gag	D1=37046	1.34511	26.41		mRNA/SIV-gag	D1=37046	1.34511	881.4
		D2=37159	4.66233	11.17			D2=37159	4.66233	234.2
		D3=37203	5.1627	10.92			D3=37203	5.1627	105.7
		D4=37553	3.20104	27.1			D4=37553	3.20104	492.3
		G1=36063	3.6913	13.83			G1=36063	3.6913	395.5
		G2=36079	1.61626	16.06			G2=36079	1.61626	729.2
		G3=36817	3.2761	25.86			G3=36817	3.2761	323.6
		G4=37519	5.11933	15.24			G4=37519	5.11933	399.5
	mRNA SIVgag/nef/pol	B1=36608	1.623	5.52		mRNA SIVgag/nef/pol	B1=36608	1.623	207.7
		B2=37891	5.547	2.09			B2=37891	5.547	99.61
		B3=38030	6.544	6.13			B3=38030	6.544	55.04
		B4=38051	5.786	6.18			B4=38051	5.786	97.34
		B5=38059	5.879	4.99			B5=38059	5.879	127.4

## Sheet: Fig S1
	Fig S1A- Representative Monocyte CD169 histogram image (no data)
	Fig S1B- Representative Monocyte CD14 vs CD16 expression (no data)
	Fig S1C- Classical Monocytes in blood (% change from baseline)
		mRNA/SIV-gag								mRNA/Ctrl
	Time post-infection (wk)	D1=37046	D2=37159	D3=37203	D4=37553	G1=36063	G2=36079	G3=36817	G4=37519	E1=36167	E2=36614	E3=36839	E4=37214	H1=36741	H2=36871	H3=37514	H4=37550
	0	0	0	0	0	0	0	0	0	0	0	0	0	0	0	0	0
	1	-7.4	-7.5	-15.3	-9.4	-5.6	-4.1	-8.8	-10.2	0.7	-5.1	-5.9	-12.4	-14.1	-30.9	-22.4	-9.6
	2	1.7	9.4	4.3	-1.2	0.8	-2.4	11.2	-2	10.7	8.7	-1.6	5	4.7	0.2	-1.3	3.1
	3	11.2	16.8	20.3	26	12.7	12.1	13.4	6.4	17.1	17.5	16.4	13.1	11.9	3.9	11.1	16.9
	4	19.5	18.2	7.3	21.7	14.7	10.3	12.2	9.2	16.3	14.6	10.5	15.1	15.4	12.8	5.6	-2.6
	6	16.8	10.2	11.7	21.6	21.3	18.8	15	8.4	17.3	21.1	5.6	8.2	16	11.1	12	17.9
	18	16.3	2.4	3.2	21.4	4.3	18.1	9.9	5.4	12.1	12.9	5.2	12.9	3.2	6.9	8.6	11.4
	30	6.3	5.7	-2.8	18.1	13.4	9.6	5.2	2.8	9	9.2	8	12.9	7.1	9.1	8.8	3.7
	39	17	2.9	-4.7	12.1	-1.6	3	6.3	3.5	7.4	8.9	3.7	1.9	4.8	-2.6	4.8	-2.3
	42	11.9	15.2	-2.7	10.4	-7.7	-8.5	6.4	-3.9	8	5.5	3.4	-2.7	-0.9	-2.8	-6.7	-7
	48	12.6	4.3	-2.8	14.5	7.6	8.4	5.8	4.5	17.7	13.8	11.9	3.1	1.7	-1.6	10.1	4.6
	57	9.7	-2	-13	6.3	9.4	-0.3	5.5	-2.5	19.6	10.6	3	-4.7	-6.2	-0.6	5.5	13.3
	59	19.2	18.4	3	11.6	16.6	-2.8	-0.4	2.7	14.3	15.1	7.6	-0.3	18.3	-29.8	7.7	15.5
	59.1429	-18.9	-25.2	-33.7	-26.6	-15.4	-12.7	-32.1	-42.7	-12.5	-23.9	-22.1	-40.8	-0.2	-26	-37.1	-24.7
	60	12.1	11.5	-0.9	18.1	11.4	0.1	0.1	0.8	17.7	11.4	14.7	3.4	14.3	10.6	5.7	6.8
	62	10.8	0.4	0.3	7.9	24.3	1.3	11.8	3.5	14.8	11.7	3.6	-1.2	-0.8	16.3	11.9	10.8
	62.1429	-26.1	-28.9	-39.1	-28.4	-22	-18.8	-28.4	-34.5	-9	-30	-30.6	-53.7	6.6	-33.2	-32.3	-27.9
	63	19.4	17.6	-5.4	6.4	4.2	2.5	15.1	7.3	16.2	21.1	13	5.8	11.5	10.4	2	6.8
	65	14.6	-9.8	1.5	5.5	17.4	13.4	16.2	8.2	11.1	13.9	0.6	9.4	3.6	5.5	6.3	3.8
	65.1429	-29.4	-24.1	-33.7	-19	-24	-26.1	-31.6	-38.4	-5.6	-15.3	-24.4	-34.6	2.3	-35.5	-71.3	-36.5
	66	9.3	19.2	-5.1	20.7	19.9	14.1	16	8.2	14.1	18.3	12	1.9	6.2	16.9	7.8	17.1
	71	14	-1.8	-9.5	-1.4	13.4	8.2	11.8	5.7	16.5	14.9	8.1	6.2	9	10.4	7	7.2
	74	10.4	-4	-5.3	17.6	10	-1.8	4.7	-0.1	14.6	15.7	10	6.6	8.2	2.3	7.8	8.9
	79	21.2	13.7	3.1	11.2	9.1	1.2	4.4	3.7	22.5	9.8	10.2	2.4	9.8	-0.7	13.8	12.8
	79.1429	-25.6	-22.3	-28.4	-27.3	-28.3	-22.2	-25.9	-26.8	-26.8	-27.4	-32.6	-34.7	6.4	-31.4	-21.1	-21.3
	80	17	16.4	4.3	17.1	13.9	7.2	4.8	3.7	21.4	19.1	17.5	7	0.8	8.8	10.4	9
	85	14.6	12.9	0	9.9	14.3	8.5	-2	-4.3	11.7	11.8	6.2	9.8	6.7	-1.8	8.2	3.4
	94					6.4	6.6	4.4	0.6					6	3.4	4.8	-0.9
	98	9.3	26.4	2.6	3.4	11.9	3.2	11.6	-1.9	-15.4	-7.1	2.2	-12.6	9.9	9.8	-5.6	9.4
	101	10.6	11.4	-2.5	-0.3	2.2	3.9	0.9	4.4	11.9	13.2	-3.8	-7.9	12.3	7.3	12.9	12.9
	106	17.1	14	-1	9.7	10.9	6.6	15.9	12.5	15.1	11.2	-7.4	5.9	14.3	-2.1	9.7	-1.8
	106.143	-25.4	-29.3	-34	-31.4	-6.7	-21	-30.3	-28.5	-13	-25	-29.3	-37.8	-8.2	-27.4	-25.5	-31.8
	107	23	25.3	12.4	21.2	21.2	15.4	-0.6	-9.5	10.9	20.9	13.4	11	21.4	12.3	9.2	16.9
	Fig S1D- Non-Classical Monocytes in blood (% change from baseline)
		mRNA/SIV-gag								mRNA/Ctrl
	Time post-infection (wk)	D1=37046	D2=37159	D3=37203	D4=37553	G1=36063	G2=36079	G3=36817	G4=37519	E1=36167	E2=36614	E3=36839	E4=37214	H1=36741	H2=36871	H3=37514	H4=37550
	0	0	0	0	0	0	0	0	0	0	0	0	0	0	0	0	0
	1	-3.6	-7.1	3.5	-2.5	-4.3	-3.7	-8.9	2	-6.7	-7.2	-3.4	-2	-5	3.4	3.9	-6.5
	2	-9.7	-18.1	-7.8	0.8	4	2.8	-17.4	-2.1	-4.7	-13.9	-7.1	-4	-0.8	-6.7	-4.3	-9.5
	3	-6.8	-9.2	-9.6	-18.1	-7.6	-4.8	-13.3	-2.9	-7.7	-11.3	-13	-6.9	-8.9	-0.5	-2.9	-13.5
	4	-9.6	-11.4	-4	-10.8	-3.8	-0.4	-9	-3	-4.2	-9.1	-6.8	-8.1	-8	-2.7	1.7	-1.9
	6	-5.9	-1.5	-1.4	-12.9	-8.9	-8	-9.3	-3.5	-5	-9.5	-1.6	-1.6	-7.6	-3.3	-1.9	-14.6
	18	-4.1	2.8	1.8	-11.9	2.9	-4.5	-4.8	-2.1	-1.4	-5.9	-5.7	-4.2	1.8	-1.1	0.1	-10
	30	-1.1	-1.9	2.2	-10.5	-2.3	-3.5	0.4	1.7	-2.5	-3.5	-7.1	-6.8	-2.5	-0.8	-1.3	-1.6
	39	-8.2	-2.5	4.9	-7.9	4.8	-2	-5.9	-2.1	-1.9	-3.2	-3.9	4.3	-3.8	0.6	0.2	-2.4
	42	-3.9	-5.2	4.9	-5.7	1.8	-4.4	-7.3	-2.7	0	-1.2	-3.8	3.4	-8.5	2.4	-1.7	-11.1
	48	-6	1.5	7.5	-9.6	-0.4	-4.6	-5.2	-1.1	-6.6	-7.4	-9.1	0.3	4.9	2.3	-1.6	-2.4
	57	-8.5	5.6	9.9	-6	-0.8	-1.4	-1.6	-0.4	-8	-5.4	-5.5	4.6	6	1.2	0.5	-8.3
	59	-10	-10.3	1	-10.6	-6.5	-1.2	-0.1	-2.6	-7.1	-6.4	-4.7	2.3	-7	28	-1.2	-12.5
	59.1429	-5.9	-9	1.4	-5.7	-10.1	-9.6	-11.8	-1.8	-10.6	-11.4	-4.6	-6.2	-13.3	-1.1	-1.3	-15.4
	60	-9.9	-11.8	-1.7	-13.9	-6.3	-1.8	-5.3	-2.7	-8.1	-10.4	-13	-2.1	-7.4	-6.6	-3.8	-13.1
	62	-5.7	0.4	1.2	-7	-12.1	-3.9	-10.5	-2.2	-6.2	-3.6	-1.5	2.2	-4.7	-5.5	-3.8	-11.3
	62.1429	-3.7	-7.1	-0.5	-8	-7.7	-8.2	-3.7	1.7	-10.7	-9.5	3	-5	-9.6	6.8	1.6	-7.2
	63	-9.9	-17.9	0.6	-8.1	0.3	-2.4	-10.6	-3.5	-7.7	-11.3	-13.7	-1.6	-3.9	-5.8	-2.1	-12
	65	-8.7	7.4	2.3	-4	-8.7	-6.2	-11.9	-2.9	-4.8	-7.9	-2.8	-3.4	-4.2	-0.8	-0.5	-3.8
	65.1429	-4	-1.9	0.4	-9.7	-10.7	-8.7	-9.5	0	-8.6	-11.5	-2.2	-3.3	-12	0.6	-7.4	-7.3
	66	-7.9	-15.8	0.2	-13.9	-9.3	-7	-11	-3.3	-5.6	-10.5	-11.8	-0.5	-2.8	-6.3	-2.7	-15.8
	71	-5.3	1	3.9	0.6	0.3	-4.9	-5.6	-0.3	-6.3	-10.3	-7.5	-2.8	-3	-1.4	-0.7	-3.4
	74	-3.8	2.8	7.4	-8.5	-0.8	4.6	0.3	1.2	-3.3	-5.4	-3.4	0.1	-3.5	3.4	-0.1	-9.4
	79	-9.2	-8.4	2.1	-6.1	-1.4	1.1	-6.4	-1.8	-8.7	-2.5	-6.7	0.3	-1.9	0.8	-4	-10.8
	79.1429	-6.3	-8.4	-1.9	-2.3	0.9	-6.7	-8.3	-2.3	-0.2	-1.7	13.8	-5.5	-13.2	1.5	-1.6	-11.5
	80	-11.3	-13.4	-5.1	-10.9	-8.5	-3.3	-2.1	-1.7	-9.4	-11	-13.9	-2.9	2.4	-5.6	-3.8	-11
	85	-4.6	-4.8	1.1	-5.1	-2.4	-3.4	2	1.6	-2	-5.2	-3.2	-2.5	-3.3	3.5	-3.3	-2.9
	94					1.1	-1.5	2.4	1.3					0.3	3.2	1.4	0.8
	98	-12.9	-16.3	-6.9	-13.3	-3.8	-2.7	-6.4	1.2	-4.9	-0.9	-16.1	-6	-4.8	-2	1.1	-8.7
	101	-5.4	-7	6.9	-2.7	-0.3	-2.7	1.7	-3.4	-2.2	-4.5	0.3	6.1	-7	-1.5	-3.4	-10.7
	106	-8.2	-8	-3.5	-7.1	-5	-0.8	-14	-3.5	-4.2	-5	4.1	-2.2	-3.7	6.1	-2.9	-7.7
	106.143	-8.5	-12.1	-2.3	-1.2	-11.3	-4	-8.2	-1.4	-8.2	-9.9	-3.3	-2.8	-2.1	2.6	-1.3	-0.9
	107	-11.8	-22	-9.2	-18.2	-7.9	-6.3	-0.4	0.3	-5.4	-12.9	-13.3	-5.6	-7.4	-6.4	-5.8	-13.8

## Sheet: Fig S3 
	Fig S1A - Representative Tetramer Gating (no data)							Fig 1B - Tat-SL8 Tetramer Responses in Blood
	Fig 1B, Upper Far Left - Gag-CM9 Tetramer Responses in Peripheral LN							Fig 1B Upper Center Left- Gag-CM9 Tetramer Responses in Mesenteric LN							Fig 1B Upper Center Right - Gag-CM9 Tetramer Responses in Spleen							Fig 1B Upper Far Right - Gag-CM9 Tetramer Responses in Bone Marrow
		mRNA/SIV-gag			mRNA/Ctrl				mRNA/SIV-gag			mRNA/Ctrl				mRNA/SIV-gag			mRNA/Ctrl				mRNA/SIV-gag			mRNA/Ctrl
	Time post-vaccination (wk)	D1=37046	D4=37553	G2=36079	E2=36614	H3=37514		Time post-vaccination (wk)	D1=37046	D4=37553	G2=36079	E2=36614	H3=37514		Time post-vaccination (wk)	D1=37046	D4=37553	G2=36079	E2=36614	H3=37514		Time post-vaccination (wk)	D1=37046	D4=37553	G2=36079	E2=36614	H3=37514
	0	0.62	0.33	0.43	0.26	0.45		0	0.7	0.27	0.33	0.44	1.03		0	0.21	0.24	0.22	0.27	0.3		0	0.13	0.17	0.32	0.2	0.2
	8	12.7	23.9	6.29	0.34	0.39		8	11.8	18.2	6.29	0.35	0.61		8	22.3	10.3	10.6	0.38	6.56		8	6.96	14.2	6.56	0.1	0.43
	18	4.73	2.6	0.76	0.19	0.41		18	4.5	2.03	1.24	0.16	0.68		18	1.89	0.72	1.48	0.28	0.094		18	1.41	0.96	1.33	0.077	1.4
	22	25.8	23.5	8.51	0.15	0.47		22	16.7	19.5	7.77	0.43	0.39		22	18.3	9.94	9.43	0.14	0.21		22		14.5	7.82	0.07	0.18
	45	3.34	4.23	1.83	0.19	0.48		45							45							45	1.58	2.28	1.67	0.047	0.27
	Fig 1B, Lower Far left - Gag-CM9 Tetramer Responses in Lung Wash (BAL)							Fig 1B Lower Center Left - Gag-CM9 Tetramer Responses in Liver							Fig 1B Lower Center Right - Gag-CM9 Tetramer Responses in Small Intestine							Fig 1B Lower Far Right- Gag-CM9 Tetramer Responses in Rectum
		mRNA/SIV-gag			mRNA/Ctrl				mRNA/SIV-gag			mRNA/Ctrl				mRNA/SIV-gag			mRNA/Ctrl				mRNA/SIV-gag			mRNA/Ctrl
	Time post-vaccination (wk)	D1=37046	D4=37553	G2=36079	E2=36614	H3=37514		Time post-vaccination (wk)	D1=37046	D4=37553	G2=36079	E2=36614	H3=37514		Time post-vaccination (wk)	D1=37046	D4=37553	G2=36079	E2=36614	H3=37514		Time post-vaccination (wk)	D1=37046	D4=37553	G2=36079	E2=36614	H3=37514
	0	0.18	0.27	0.31	0.072	0.26		0	0.15	0.17	0.043	0.32	0.3		0	0.015	0.015	0.011		0.14		0	0.28	0.28	0.049	0.16	0.15
	8	27.9	47.8	15.8	0.29	0.21		8	29.6	23.4	14.4	0.13	0.17		8	2.13	0.00562	0.93	0.037	0.057		8	3.36	0.029	2.01	0.039	0.11
	18	6.96		0.58	0.51	0.21		18	6.36	1.71	3.07	0.1	0.11		18	1.33	0.46	0.16	0.0042	0.012		18	1.05	1.06	0.81	0.049	0.11
	22	25.9	32.3	17.9	0.19	0.083		22	32.1	14.9	10.5	0.079	0.44		22	5.04	3.62	3.44	0.00416			22	7.15	5.97	5.38	0.69	0.032
	45	8.5	3.36	3.01	0.43	0.25		45							45	1.47	0.24	0.16		0.036		45	1.36	1.13	0.55	0.17	0.16

## Sheet: Fig S4 
	Fig S4A - SL8-specific Tetramer responses in BAL at ATI							Fig S4B - SL8-specific Tetramer responses in blood at ATI
		mRNA/SIV-gag			mRNA/Ctrl				mRNA/SIV-gag			mRNA/Ctrl
	Time post-ATI (d)	D1=37046	D4=37553	G2=36079	E2=36614	H3=37514		Time post-ATI (d)	D1=37046	D4=37553	G2=36079	E2=36614	H3=37514
	-39			0.09				-23	0.45	0.38	0.15	0.35	0.29
	-38					0.49		-16	0.16	0.12	0.14	0.19	0.38
	-32	0.51						-15	0.11	0.21	0.4	0.22	0.35
	-31		0.21					-9	0.16	0.28	0.13	0.27	0.23
	-24							-3	0.081		0.17	0.12
	-17				0.053			-2		0.23			0.3
	-16			0.055		0.12		0	0.15	0.13	0.4	0.078	0.54
	-9			0.075	0.15	0.25		3	0.98	0.36	0.14	0.37	0.3
	-3	0.12		0.066				5	0.21	0.22	0.14	0.16	0.26
	-2		0.24			0.13		7	0.15	0.081	0.26	0.078	0.29
	-1				0.088			10	0.084	0.045	0.18	0.061	0.35
	3				0.05			13	0.13	0.14	0.12	0.12	0.24
	5	0.082	0.28	0.073		0.14		17	0.073		0.12	0.075
	12							18		0.19			0.39
	13	0.135	0.115	0.043	2.02	0.095		20	0.15	0.17	0.18	0.28	0.42
	17	0.047						24	0.11	0.63	0.23	0.51	0.97
	18		0.07					27	0.11	0.46	0.14	0.76	1.12
	19							31	0.16	0.31	0.25	0.61	1.61
	20				1.98			34	0.28	0.23	0.21	0.71	1.42
	26				2.23			40	0.31	0.21	0.16	0.42	1.09
	27	0.079	0.23	0.041		1.56		47	0.19	0.14	0.16	0.26	0.66
	33				1.57			53	0.24	0.14	0.19	0.28	0.83
	34	0.17	0.39	0.27		3.09		60	0.21	0.068	0.28	0.2	0.54
	39				1			68	0.21	0.097	0.29	0.18	0.76
	40	0.2	0.29	0.14		2.97		75	0.11	0.075	0.18	0.091	0.41
	41							81	0.11	0.17	0.27	0.13	0.79
	47	0.39	0.2	0.095		1.8		88	0.15	0.084	0.13	0.2	0.43
	48							96	0.077	0.074	0.24	0.15	0.45
	53	0.34	0.21	0.43		1.74		103	0.15	0.11	0.18	0.11	0.25
	54				0.96			109	0.088	0.084	0.62	0.21	0.48
	61							116	0.17	0.099	0.26	0.19	0.3
	67				0.43			124	0.092	0.059	0.41	0.12	0.4
	68	0.43	0.083	0.19		1.06		131	0.17	0.15	0.68	0.18	0.45
	81	0.26	0.088	0.082		0.73		137	0.22	0.064	0.5	0.13	0.68
	82				0.65			144	0.16	0.092	0.42	0.12	0.94
	95							151	0.19	0.13	0.38	0.1	0.37
	96	0.19	0.086					159	0.16	0.15	0.4	0.074	0.36
	109			0.063		0.32		165	0.12	0.068	0.27	0.05	0.26
	110				0.35			172	0.13	0.16	0.32	0.069	0.33
	123				0.64			179	0.16	0.078	0.16	0.08	0.21
	124	0.11	0.086
	137	0.24	0.145	0.032	0.14	0.26
	151	0.13	0.077	0.13		0.29
	158				0.18
	165
	172	0.095	0.083	0.098		0.18
	179				0.16
	186
	193	0.091	0.064

[truncated: 9 more sheets: Fig S5 , Fig S6 , Fig S7, Fig S8 , Fig S9 , Fig S10 , Fig S11 , Fig S12 , Unadjusted p values]
